# Supplementary material for: Exploring the potential association between dietary factors and autism spectrum disorder: a Mendelian randomization analysis and retrospective study
Source: Front Nutr. 2026 Jan 12;12:1716044. doi: 10.3389/fnut.2025.1716044 (PMC12832469; doi:10.3389/fnut.2025.1716044)
Supplement: Supplementary file 1 [file Table_1.XLSX]

## Sheet: Table S1
exposure	exposureID
Added milk to espresso	ukb-b-1004
Added milk to filtered coffee	ukb-b-5332
Added milk to instant coffee	ukb-b-4051
Added milk to rooibos tea	ukb-b-11491
Added milk to standard tea	ukb-b-5209
Alcohol consumed	ukb-b-10923
Apple intake	ukb-b-4070
Bacon intake	ukb-b-4414
Baked bean intake	ukb-b-4058
Banana intake	ukb-b-5362
Bap intake	ukb-b-3193
Beer/cider intake	ukb-b-4961
Berry intake	ukb-b-8887
Blue cheese intake	ukb-b-7429
Breaded fish intake	ukb-b-5753
Broad bean intake	ukb-b-15212
Broccoli intake	ukb-b-15601
Cabbage/kale intake	ukb-b-2975
Carrot intake	ukb-b-16710
Celery intake	ukb-b-14145
Cheese consumers	ukb-b-10054
Cheese spread intake	ukb-b-6185
Cheesy biscuits intake	ukb-b-19847
Cherry intake	ukb-b-2221
Chocolate sweet intake	ukb-b-9835
Chocolate-covered biscuits intake	ukb-b-5068
Chocolate-covered raisin intake	ukb-b-1160
Coffee consumed	ukb-b-9508
Coleslaw intake	ukb-b-2691
Cottage cheese intake	ukb-b-14171
Courgette intake	ukb-b-7420
Couscous intake	ukb-b-758
Crisp intake	ukb-b-12602
Cucumber intake	ukb-b-588
Decaffeinated coffee	ukb-b-12558
Decaffeinated tea	ukb-b-8553
Doughnut intake	ukb-b-6214
Drinking water intake	ukb-b-3975
Eggs in sandwiches intake	ukb-b-5382
Espresso intake	ukb-b-19142
Filtered coffee intake	ukb-b-748
Fish consumer	ukb-b-17673
Fresh tomato intake	ukb-b-730
Fried potatoes intake	ukb-b-12836
Fruit consumers	ukb-b-17554
Fruitcake intake	ukb-b-17775
Garlic intake	ukb-b-17223
Green bean intake	ukb-b-2299
Green tea intake	ukb-b-4078
Ham intake	ukb-b-4442
Herbal tea intake	ukb-b-13344
Ice-cream intake	ukb-b-17189
Indian snacks intake	ukb-b-282
Instant coffee intake	ukb-b-930
Intake of artificial sweetener added to cereal	ukb-b-3143
Intake of artificial sweetener added to tea	ukb-b-5867
Intake of sugar added to cereal	ukb-b-11697
Intake of sugar added to coffee	ukb-b-243
Intake of sugar added to tea	ukb-b-8442
Leek intake	ukb-b-2530
Lettuce intake	ukb-b-2867
Low calorie drink intake	ukb-b-19703
Low fat hard cheese intake	ukb-b-18079
Mango intake	ukb-b-6218
Mashed potato intake	ukb-b-15710
Meat consumers	ukb-b-12276
Melon intake	ukb-b-19862
Mixed fruit intake	ukb-b-18956
Mushroom intake	ukb-b-4043
Number of bread slices with butter/margarine	ukb-b-3713
Number of crackers/crispbreads with butter/margarine	ukb-b-7030
Number of oatcakes with butter/margarine	ukb-b-2183
Oat crunch intake	ukb-b-5186
Oatcakes intake	ukb-b-6298
Oily fish intake	ukb-b-10546
Olives intake	ukb-b-5232
Onion intake	ukb-b-8124
Orange juice intake	ukb-b-2763
Other bread intake	ukb-b-4964
Other cereal intake	ukb-b-8917
Other coffee type	ukb-b-12670
Other dessert intake	ukb-b-17441
Other drink intake	ukb-b-1310
Other grain intake	ukb-b-8765
Other non-alcoholic drinks	ukb-b-15531
Other savoury snack intake	ukb-b-18718
Other sweets intake	ukb-b-139
Other vegetables intake	ukb-b-3055
Pancake intake	ukb-b-6500
Peach/nectarine intake	ukb-b-6154
Pear intake	ukb-b-10793
Pineapple intake	ukb-b-1164
Pizza intake	ukb-b-3852
Plum intake	ukb-b-14182
Porridge intake	ukb-b-29
Portion size	ukb-b-5811
Prune intake	ukb-b-3022
Pulses intake	ukb-b-621
Pure fruit/vegetable juice intake	ukb-b-337
Reason for not eating or drinking normally: Other reason untypical diet	ukb-b-6063
Red wine intake	ukb-b-13556
Salted nuts intake	ukb-b-15960
Salted peanuts intake	ukb-b-1099
Satsuma intake	ukb-b-11563
Sausage intake	ukb-b-5847
Savoury biscuits intake	ukb-b-1503
Savoury snack consumers	ukb-b-4277
Scotch egg intake	ukb-b-13516
Scotch pancake intake	ukb-b-2035
Seeds intake	ukb-b-4548
Side salad intake	ukb-b-1604
Single crust pastry intake	ukb-b-2024
Sliced bread intake	ukb-b-4566
Soft cheese intake	ukb-b-8007
Soup consumers	ukb-b-19073
Spinach intake	ukb-b-812
Spirits intake	ukb-b-3751
Squash intake	ukb-b-8793
Standard tea intake	ukb-b-3291
Sushi intake	ukb-b-5213
Sweetcorn intake	ukb-b-13567
Sweets intake	ukb-b-10217
Tea consumed	ukb-b-17988
Thickness of butter/margarine spread on sliced bread: medium	ukb-b-7085
Thickness of butter/margarine spread on sliced bread: thin	ukb-b-15984
Tinned tomato intake	ukb-b-10565
Type of baguette eaten: white	ukb-b-6989
Type of fat/oil used in cooking: Normal fat butter	ukb-b-19202
Type of fat/oil used in cooking: Olive oil	ukb-b-3875
Type of fat/oil used in cooking: Polyunsaturated margarine	ukb-b-9025
Type of fat/oil used in cooking: Sunflower oil	ukb-b-57
Type of meals eaten: Ready meals	ukb-b-12863
Type of sliced bread eaten: mixed	ukb-b-6448
Type of sliced bread eaten: seeded	ukb-b-18611
Type of yogurt eaten: Low fat yogurt consumers	ukb-b-12936
Types of spread used on bread/crackers: Dairy spread on bread/crackers	ukb-b-7760
Types of spread used on bread/crackers: Olive spread on bread/crackers	ukb-b-19130
Types of spread used on bread/crackers: Polyunsaturated margarine on bread/crackers	ukb-b-319
Types of spreads/sauces consumed: Low fat mayonnaise	ukb-b-8102
Types of spreads/sauces consumed: Yeast extract	ukb-b-16635
Unsalted peanuts intake	ukb-b-15555
Vegetable consumers	ukb-b-16100
Vegetarian sausages/burgers intake	ukb-b-3383
Vitamin and/or mineral supplement use: Fish oil	ukb-b-11138
Vitamin and/or mineral supplement use: Glucosamine/chondroitin	ukb-b-16452
Vitamin and/or mineral supplement use: Vitamin D	ukb-b-5079
Vitamin supplement user	ukb-b-16507
White rice intake	ukb-b-14690
White wine intake	ukb-b-311
Wholemeal pasta intake	ukb-b-4150
Yogurt/ice-cream consumers	ukb-b-16482
Yorkshire pudding intake	ukb-b-5605
Crumble intake	ukb-b-7641
Cheesecake intake	ukb-b-1814
Soya dessert intake	ukb-b-998
Avocado intake	ukb-b-12236
Snackpot intake	ukb-b-12912
Dark chocolate intake	ukb-b-16139
Feta intake	ukb-b-4740
Homemade soup intake	ukb-b-12658
Sweet potato intake	ukb-b-9686
Tofu intake	ukb-b-5522
Turnip/swede intake	ukb-b-5008
Battered fish intake	ukb-b-14166
Cereal bar intake	ukb-b-18788
Garlic bread intake	ukb-b-602
Goat's cheese intake	ukb-b-20122
Latte intake	ukb-b-3000
Milk chocolate intake	ukb-b-4569
Naan bread intake	ukb-b-13281
Other alcohol intake	ukb-b-12901
Other milk-based pudding intake	ukb-b-9857
Quorn intake	ukb-b-19069
Butternut squash intake	ukb-b-20341
Croissant intake	ukb-b-4007
Grapefruit juice intake	ukb-b-14351
Other vegetarian alternative intake	ukb-b-16150
Cappuccino intake	ukb-b-8374
Danish pastry intake	ukb-b-447
Fortified wine intake	ukb-b-9524
Fruit smoothie intake	ukb-b-1780
Lamb intake	ukb-b-530
Number of baps with butter/margarine	ukb-b-13616
Other egg intake	ukb-b-8266
Powdered/instant soup intake	ukb-b-19931
Sponge pudding intake	ukb-b-12067
Stewed fruit intake	ukb-b-8676
Baguette intake	ukb-b-5277
Dairy smoothie intake	ukb-b-4955
Double crust pastry intake	ukb-b-1255
Flavoured milk intake	ukb-b-12763
Other meat intake	ukb-b-770
Tinned tuna intake	ukb-b-2237
Number of bread rolls with butter/margarine	ukb-b-5064
Pork intake	ukb-b-5185
Lobster/crab intake	ukb-b-14746
Other fish intake	ukb-b-1252
Hot chocolate intake	ukb-b-16449
Number of other bread types with butter/margarine	ukb-b-15564

## Sheet: Table S2
exposure	method	nsnp	pval	or	or_lci95	or_uci95
Added milk to espresso	Inverse variance weighted	8	0.251287	4.33848	0.353565	53.2359
	MR Egger	8	0.648425	0.219407	0.000446357	107.85
	Weighted median	8	0.938901	0.882523	0.0361334	21.5547
	Simple mode	8	0.640606	0.236543	0.000721438	77.557
	Weighted mode	8	0.647049	0.236543	0.000642702	87.0584
Added milk to filtered coffee	Inverse variance weighted	5	0.721913	0.890024	0.468545	1.69064
	MR Egger	5	0.905268	0.926277	0.290245	2.95609
	Weighted median	5	0.868361	0.93535	0.424349	2.0617
	Simple mode	5	0.879499	0.919808	0.3336	2.53611
	Weighted mode	5	0.908223	0.938694	0.341832	2.57772
Added milk to instant coffee	Inverse variance weighted	3	0.762548	1.12371	0.5273	2.39469
	MR Egger	3	0.545432	828.094	0.000207954	3.30+09E
	Weighted median	3	0.709631	1.16323	0.524824	2.5782
	Simple mode	3	0.558292	1.42638	0.524886	3.87619
	Weighted mode	3	0.670083	1.31422	0.444703	3.8839
Added milk to rooibos tea	Inverse variance weighted	4	0.695188	1.47669	0.210117	10.3781
	MR Egger	4	0.751957	2.62685	0.0140958	489.532
	Weighted median	4	0.583623	1.88457	0.195459	18.1706
	Simple mode	4	0.692606	1.97488	0.092375	42.2207
	Weighted mode	4	0.654713	1.99411	0.12953	30.6993
Added milk to standard tea	Inverse variance weighted	3	0.973338	0.989881	0.545194	1.79727
	MR Egger	3	0.862728	0.389475	8.43129e-05	1799.14
	Weighted median	3	0.991274	0.995907	0.477524	2.07703
	Simple mode	3	0.986337	0.990159	0.363136	2.69985
	Weighted mode	3	0.983355	1.01048	0.424289	2.40653
Alcohol consumed	Inverse variance weighted	3	0.707738	0.738949	0.151955	3.59347
	MR Egger	3	0.951971	0.851706	0.0132645	54.6878
	Weighted median	3	0.689266	1.26403	0.400836	3.98607
	Simple mode	3	0.656428	1.40817	0.385039	5.14996
	Weighted mode	3	0.694611	1.33169	0.386195	4.59195
Apple intake	Inverse variance weighted	5	0.61313	0.898827	0.59443	1.3591
	MR Egger	5	0.293206	0.440138	0.124206	1.55967
	Weighted median	5	0.912585	0.969832	0.561272	1.67579
	Simple mode	5	0.950044	0.976215	0.481058	1.98104
	Weighted mode	5	0.936549	0.968821	0.465601	2.01592
Bacon intake	Inverse variance weighted	5	0.887518	1.04098	0.596717	1.81599
	MR Egger	5	0.428513	0.54243	0.145918	2.01641
	Weighted median	5	0.957218	0.981308	0.49249	1.9553
	Simple mode	5	0.836356	0.896325	0.338639	2.37244
	Weighted mode	5	0.577971	1.30497	0.550733	3.09214
Baked bean intake	Inverse variance weighted	2	0.916162	1.06931	0.307077	3.72355
Banana intake	Inverse variance weighted	3	0.0081135	0.495496	0.294616	0.833345
	MR Egger	3	0.95991	1.07165	0.124729	9.20736
	Weighted median	3	0.0383174	0.517829	0.277812	0.965213
	Simple mode	3	0.304522	0.584169	0.270548	1.26134
	Weighted mode	3	0.288902	0.566849	0.260397	1.23395
Bap intake	Inverse variance weighted	5	0.602821	0.737255	0.233868	2.32415
	MR Egger	5	0.962646	1.08771	0.0425598	27.7987
	Weighted median	5	0.40556	0.568941	0.150618	2.14911
	Simple mode	5	0.529662	0.499836	0.06918	3.61138
	Weighted mode	5	0.493013	0.475186	0.0686195	3.29063
Beer/cider intake	Inverse variance weighted	4	0.35371	1.25305	0.777898	2.01843
	MR Egger	4	0.727464	1.39577	0.273064	7.1345
	Weighted median	4	0.671781	1.11916	0.664851	1.88391
	Simple mode	4	0.874073	1.067	0.510555	2.22989
	Weighted mode	4	0.866536	1.0775	0.484216	2.39769
Berry intake	Inverse variance weighted	3	0.249714	0.580655	0.230101	1.46527
	MR Egger	3	0.387784	0.260398	0.041363	1.63932
	Weighted median	3	0.0424005	0.41696	0.179148	0.970461
	Simple mode	3	0.228965	0.40429	0.143385	1.13994
	Weighted mode	3	0.186491	0.396686	0.158711	0.99149
Blue cheese intake	Inverse variance weighted	7	0.190056	2.53257	0.630884	10.1665
	MR Egger	7	0.26119	5.53762	0.391566	78.3142
	Weighted median	7	0.306289	2.52153	0.42868	14.8318
	Simple mode	7	0.305736	4.35178	0.331503	57.1278
	Weighted mode	7	0.329103	3.91209	0.315549	48.5009
Breaded fish intake	Inverse variance weighted	2	0.849922	0.777818	0.0576164	10.5005
Broad bean intake	Inverse variance weighted	3	0.605457	1.42746	0.369922	5.50827
	MR Egger	3	0.856931	0.644774	0.0149704	27.7703
	Weighted median	3	0.692465	1.38026	0.279491	6.81639
	Simple mode	3	0.785022	1.32029	0.229573	7.59311
	Weighted mode	3	0.777977	1.32029	0.243342	7.16347
Broccoli intake	Inverse variance weighted	3	0.765565	1.15746	0.442664	3.02647
	MR Egger	3	0.32758	11.0096	0.771564	157.098
	Weighted median	3	0.701175	0.855383	0.385176	1.8996
	Simple mode	3	0.645298	0.752591	0.266438	2.12579
	Weighted mode	3	0.623916	0.735017	0.256894	2.10301
Cabbage/kale intake	Inverse variance weighted	2	0.322773	0.647553	0.273638	1.53241
Carrot intake	Inverse variance weighted	2	0.305049	1.33697	0.767554	2.32882
Celery intake	Inverse variance weighted	2	0.809969	0.878837	0.306701	2.51827
Cheese consumers	Inverse variance weighted	2	0.299105	2.07279	0.523631	8.20511
Cheese spread intake	Inverse variance weighted	5	0.0120831	9.52576	1.63837	55.3845
	MR Egger	5	0.38122	7.80392	0.152854	398.427
	Weighted median	5	0.0368105	10.5046	1.15491	95.5454
	Simple mode	5	0.135084	16.3179	0.872035	305.347
	Weighted mode	5	0.124002	17.4433	0.974764	312.146
Cheesy biscuits intake	Inverse variance weighted	5	0.776876	1.31528	0.197637	8.7532
	MR Egger	5	0.756465	0.547508	0.0169442	17.6913
	Weighted median	5	0.857795	1.2279	0.12997	11.6006
	Simple mode	5	0.858571	0.738658	0.0324517	16.8131
	Weighted mode	5	0.584509	2.58964	0.112089	59.8294
Cherry intake	Inverse variance weighted	4	0.936748	1.05731	0.266934	4.18797
	MR Egger	4	0.946791	0.896905	0.0529271	15.199
	Weighted median	4	0.763663	1.25352	0.287375	5.46778
	Simple mode	4	0.747564	1.43699	0.191753	10.7687
	Weighted mode	4	0.754803	1.43699	0.180093	11.4659
Chocolate sweet intake	Inverse variance weighted	4	0.478663	0.742712	0.326162	1.69125
	MR Egger	4	0.412527	0.104253	0.00139159	7.81031
	Weighted median	4	0.843258	0.906257	0.341585	2.40438
	Simple mode	4	0.894718	0.907823	0.243144	3.38952
	Weighted mode	4	0.891733	0.921296	0.311116	2.7282
Chocolate-covered biscuits intake	Inverse variance weighted	2	0.504285	1.29103	0.609981	2.7325
Chocolate-covered raisin intake	Inverse variance weighted	8	0.0581159	3.36352	0.959134	11.7953
	MR Egger	8	0.998752	1.00343	0.0163922	61.4236
	Weighted median	8	0.15652	3.18163	0.641683	15.7754
	Simple mode	8	0.349894	3.20131	0.328451	31.2021
	Weighted mode	8	0.369191	3.06419	0.311223	30.1689
Coffee consumed	Inverse variance weighted	9	0.165026	0.415556	0.120292	1.43556
	MR Egger	9	0.730147	2.39923	0.0201972	285.005
	Weighted median	9	0.710425	0.811598	0.269621	2.44302
	Simple mode	9	0.678009	1.42255	0.286161	7.07168
	Weighted mode	9	0.778627	1.29234	0.229402	7.28043
Coleslaw intake	Inverse variance weighted	2	0.176792	0.308916	0.0561756	1.69877
Cottage cheese intake	Inverse variance weighted	6	0.943415	0.912364	0.0724864	11.4836
	MR Egger	6	0.73834	2.47603	0.0173313	353.738
	Weighted median	6	0.743386	1.48349	0.139894	15.7315
	Simple mode	6	0.448789	4.55112	0.122396	169.227
	Weighted mode	6	0.518527	4.03623	0.0785014	207.527
Courgette intake	Inverse variance weighted	5	0.570854	1.23751	0.592263	2.58571
	MR Egger	5	0.764853	1.48457	0.139454	15.8041
	Weighted median	5	0.542304	1.33134	0.530267	3.34261
	Simple mode	5	0.666813	1.30871	0.419965	4.07828
	Weighted mode	5	0.676577	1.30342	0.410107	4.14256
Couscous intake	Inverse variance weighted	4	0.268283	3.19351	0.408748	24.9507
	MR Egger	4	0.851051	0.285424	2.78931e-06	2.92+04E
	Weighted median	4	0.466523	2.39561	0.228097	25.1602
	Simple mode	4	0.695005	1.97303	0.0902907	43.1144
	Weighted mode	4	0.704709	1.92274	0.0890184	41.53
Crisp intake	Inverse variance weighted	3	0.886785	1.05117	0.528805	2.08955
	MR Egger	3	0.48237	2.54888	0.449613	14.4498
	Weighted median	3	0.760621	0.868145	0.349574	2.15598
	Simple mode	3	0.684115	0.768018	0.255973	2.30435
	Weighted mode	3	0.679566	0.778901	0.279818	2.16815
Cucumber intake	Inverse variance weighted	2	0.322694	1.46937	0.685312	3.15048
Decaffeinated coffee	Inverse variance weighted	2	0.862813	0.91123	0.31746	2.61557
Decaffeinated tea	Inverse variance weighted	2	0.771455	1.65274	0.0556975	49.0429
Doughnut intake	Inverse variance weighted	4	0.151199	7.7924	0.472109	128.618
	MR Egger	4	0.158478	89.2071	1.64101	4849.39
	Weighted median	4	0.303127	4.5601	0.253922	81.8936
	Simple mode	4	0.904421	1.34666	0.0154198	117.608
	Weighted mode	4	0.70139	2.53419	0.0337707	190.168
Drinking water intake	Inverse variance weighted	9	0.385232	1.09064	0.896656	1.32658
	MR Egger	9	0.572313	1.25459	0.592268	2.65755
	Weighted median	9	0.62665	1.05826	0.842369	1.32949
	Simple mode	9	0.489803	0.858883	0.568897	1.29668
	Weighted mode	9	0.620676	0.870644	0.513751	1.47546
Eggs in sandwiches intake	Inverse variance weighted	3	0.910607	1.22589	0.0350208	42.9117
	MR Egger	3	0.450154	71.5708	0.0560263	91428
	Weighted median	3	0.756352	0.64963	0.0425877	9.90942
	Simple mode	3	0.722532	0.4503	0.00978875	20.7146
	Weighted mode	3	0.629109	0.369753	0.0117076	11.6777
Espresso intake	Inverse variance weighted	6	0.77346	1.24439	0.280792	5.51482
	MR Egger	6	0.110347	81.8019	1.20025	5575.11
	Weighted median	6	0.40786	1.73621	0.470108	6.41219
	Simple mode	6	0.718632	1.61725	0.136664	19.1381
	Weighted mode	6	0.824262	0.790509	0.110353	5.6628
Filtered coffee intake	Inverse variance weighted	8	0.540303	1.17577	0.700221	1.97429
	MR Egger	8	0.800669	0.749407	0.0879686	6.38422
	Weighted median	8	0.850209	0.958917	0.620431	1.48207
	Simple mode	8	0.921922	0.967891	0.515707	1.81656
	Weighted mode	8	0.919853	0.967891	0.524192	1.78716
Fish consumer	Inverse variance weighted	4	0.917457	1.05836	0.362019	3.09414
	MR Egger	4	0.418039	0.235834	0.0143733	3.8695
	Weighted median	4	0.708152	1.26316	0.371731	4.2923
	Simple mode	4	0.723827	1.47301	0.208343	10.4143
	Weighted mode	4	0.715305	1.47301	0.221797	9.78262
Fresh tomato intake	Inverse variance weighted	3	0.770512	0.944266	0.642319	1.38816
	MR Egger	3	0.68306	0.631567	0.120419	3.3124
	Weighted median	3	0.66977	0.905509	0.573818	1.42893
	Simple mode	3	0.689282	0.883132	0.521429	1.49574
	Weighted mode	3	0.672752	0.880973	0.530527	1.46291
Fried potatoes intake	Inverse variance weighted	4	0.358335	0.814135	0.524976	1.26257
	MR Egger	4	0.851254	1.17629	0.263526	5.25052
	Weighted median	4	0.278444	0.747851	0.442201	1.26477
	Simple mode	4	0.382745	0.698017	0.34986	1.39264
	Weighted mode	4	0.351018	0.695871	0.365089	1.32635
Fruit consumers	Inverse variance weighted	2	0.144419	4.05582	0.618715	26.5868
Fruitcake intake	Inverse variance weighted	2	0.987377	0.986731	0.18859	5.16272
Garlic intake	Inverse variance weighted	4	0.733075	1.14669	0.522164	2.51816
	MR Egger	4	0.373185	2.72652	0.484335	15.3487
	Weighted median	4	0.546678	1.31716	0.53777	3.22613
	Simple mode	4	0.55364	1.54808	0.426924	5.61351
	Weighted mode	4	0.58171	1.56841	0.374229	6.57329
	Inverse variance weighted	2	0.614278	0.798244	0.332303	1.91751
Green bean intake	Inverse variance weighted	3	0.971157	0.987904	0.510758	1.9108
	MR Egger	3	0.455851	2.50551	0.523141	11.9998
	Weighted median	3	0.766798	1.13948	0.480763	2.70074
	Simple mode	3	0.654677	1.33385	0.450701	3.94752
	Weighted mode	3	0.671103	1.30133	0.456235	3.71183
Green tea intake	Inverse variance weighted	32	0.492987	0.997381	0.989931	1.00489
	MR Egger	32	0.392752	1.00791	0.990117	1.02603
	Weighted median	32	0.801688	0.998621	0.987926	1.00943
	Simple mode	32	0.512822	1.00765	0.985173	1.03064
	Weighted mode	32	0.791813	1.00292	0.981619	1.02468
Ham intake	Inverse variance weighted	3	0.871787	0.947846	0.49457	1.81655
Ham intake	MR Egger	3	0.513268	2.78389	0.343581	22.5567
Ham intake	Weighted median	3	0.729451	1.16139	0.497433	2.71159
Ham intake	Simple mode	3	0.700061	1.25263	0.464119	3.38075
Ham intake	Weighted mode	3	0.717234	1.24828	0.440072	3.54077
Herbal tea intake	Inverse variance weighted	23	0.790466	1.00126	0.992011	1.01059
Herbal tea intake	MR Egger	23	0.369387	1.00873	0.990165	1.02765
Herbal tea intake	Weighted median	23	0.61988	1.00299	0.99122	1.0149
Herbal tea intake	Simple mode	23	0.862226	1.00194	0.980469	1.02389
Herbal tea intake	Weighted mode	23	0.76776	1.00334	0.981632	1.02553
Ice-cream intake	Inverse variance weighted	5	0.802572	1.09943	0.52292	2.31154
Ice-cream intake	MR Egger	5	0.231498	3.03902	0.708531	13.0349
Ice-cream intake	Weighted median	5	0.959232	0.974717	0.36514	2.60195
Ice-cream intake	Simple mode	5	0.832783	0.861786	0.23628	3.14321
Ice-cream intake	Weighted mode	5	0.782684	0.823027	0.225625	3.00221
Indian snacks intake	Inverse variance weighted	2	0.997852	1.00778	0.00356868	284.595
Instant coffee intake	Inverse variance weighted	5	0.28046	0.830595	0.592924	1.16354
Instant coffee intake	MR Egger	5	0.693615	1.37513	0.326245	5.79621
Instant coffee intake	Weighted median	5	0.213612	0.828339	0.615614	1.11457
Instant coffee intake	Simple mode	5	0.230999	0.647585	0.35418	1.18405
Instant coffee intake	Weighted mode	5	0.67178	1.16988	0.596366	2.29494
Intake of artificial sweetener added to cereal	Inverse variance weighted	8	0.191691	0.505565	0.181584	1.40759
Intake of artificial sweetener added to cereal	MR Egger	8	0.532624	2.12029	0.229018	19.63
Intake of artificial sweetener added to cereal	Weighted median	8	0.293076	0.48126	0.123106	1.8814
Intake of artificial sweetener added to cereal	Simple mode	8	0.64841	0.577727	0.0604053	5.5255
Intake of artificial sweetener added to cereal	Weighted mode	8	0.62674	0.577727	0.0697063	4.78822
Intake of artificial sweetener added to tea	Inverse variance weighted	3	0.871426	1.09508	0.364554	3.28948
Intake of artificial sweetener added to tea	MR Egger	3	0.515828	11.5913	0.0744821	1803.91
Intake of artificial sweetener added to tea	Weighted median	3	0.764319	0.877605	0.373787	2.06051
Intake of artificial sweetener added to tea	Simple mode	3	0.968196	0.96706	0.224841	4.15941
Intake of artificial sweetener added to tea	Weighted mode	3	0.625882	0.777626	0.327727	1.84514
Intake of sugar added to cereal	Inverse variance weighted	3	0.433748	0.714602	0.30808	1.65755
Intake of sugar added to cereal	MR Egger	3	0.766269	0.52754	0.0202648	13.7331
Intake of sugar added to cereal	Weighted median	3	0.44701	0.667966	0.236074	1.89
Intake of sugar added to cereal	Simple mode	3	0.40712	0.499619	0.135312	1.84476
Intake of sugar added to cereal	Weighted mode	3	0.485281	0.560893	0.147627	2.13106
Intake of sugar added to coffee	Inverse variance weighted	3	0.391029	1.392	0.65376	2.96387
Intake of sugar added to coffee	MR Egger	3	0.787996	2.46524	0.0148396	409.542
Intake of sugar added to coffee	Weighted median	3	0.409446	1.4751	0.585706	3.71502
Intake of sugar added to coffee	Simple mode	3	0.501093	1.51206	0.558797	4.09152
Intake of sugar added to coffee	Weighted mode	3	0.497839	1.51073	0.564311	4.04441
Intake of sugar added to tea	Inverse variance weighted	6	0.815716	1.08893	0.53192	2.22921
Intake of sugar added to tea	MR Egger	6	0.705137	1.8746	0.0906295	38.7746
Intake of sugar added to tea	Weighted median	6	0.754332	1.13327	0.517645	2.48103
Intake of sugar added to tea	Simple mode	6	0.843613	1.12705	0.364697	3.48298
Intake of sugar added to tea	Weighted mode	6	0.809861	1.14819	0.39472	3.33994
Leek intake	Inverse variance weighted	2	0.316493	0.468186	0.106054	2.06685
Lettuce intake	Inverse variance weighted	3	0.684572	1.16684	0.554241	2.45652
Lettuce intake	MR Egger	3	0.933802	1.1801	0.0526225	26.4648
Lettuce intake	Weighted median	3	0.892754	1.05148	0.506856	2.18129
Lettuce intake	Simple mode	3	0.862953	0.91088	0.357576	2.32035
Lettuce intake	Weighted mode	3	0.910727	0.941898	0.373278	2.3767
Low calorie drink intake	Inverse variance weighted	4	0.465182	0.835333	0.515414	1.35383
Low calorie drink intake	MR Egger	4	0.991973	1.00539	0.397578	2.5424
Low calorie drink intake	Weighted median	4	0.452063	0.810969	0.469709	1.40017
Low calorie drink intake	Simple mode	4	0.486569	0.737819	0.347425	1.56689
Low calorie drink intake	Weighted mode	4	0.489698	0.741469	0.351376	1.56464
Low fat hard cheese intake	Inverse variance weighted	3	0.0675061	5.43101	0.885236	33.3198
Low fat hard cheese intake	MR Egger	3	0.941054	1.1614	0.0493585	27.3276
Low fat hard cheese intake	Weighted median	3	0.0809305	5.61556	0.808758	38.9912
Low fat hard cheese intake	Simple mode	3	0.243518	8.05116	0.66139	98.0076
Low fat hard cheese intake	Weighted mode	3	0.250548	7.41787	0.637943	86.2536
Mango intake	Inverse variance weighted	9	0.434759	1.30133	0.671968	2.52014
Mango intake	MR Egger	9	0.171812	2.17647	0.799491	5.92505
Mango intake	Weighted median	9	0.252319	1.54572	0.733336	3.25805
Mango intake	Simple mode	9	0.340538	0.324354	0.036752	2.86257
Mango intake	Weighted mode	9	0.349147	1.49975	0.674654	3.33393
Mashed potato intake	Inverse variance weighted	2	0.990006	0.994294	0.406088	2.43449
Meat consumers	Inverse variance weighted	2	0.519036	1.70172	0.338138	8.56407
Melon intake	Inverse variance weighted	5	0.891355	0.882469	0.146728	5.30746
Melon intake	MR Egger	5	0.987676	0.963298	0.0121713	76.2402
Melon intake	Weighted median	5	0.894139	1.12518	0.198049	6.3925
Melon intake	Simple mode	5	0.665078	1.85632	0.138072	24.9573
Melon intake	Weighted mode	5	0.860948	1.29147	0.0881469	18.9217
Mixed fruit intake	Inverse variance weighted	4	0.57642	0.738095	0.254311	2.14219
Mixed fruit intake	MR Egger	4	0.616789	1.81533	0.24769	13.3046
Mixed fruit intake	Weighted median	4	0.458374	0.602846	0.158216	2.29701
Mixed fruit intake	Simple mode	4	0.566638	0.537142	0.0805169	3.58337
Mixed fruit intake	Weighted mode	4	0.553865	0.532943	0.0832803	3.4105
Mushroom intake	Inverse variance weighted	3	0.973545	0.988996	0.514243	1.90204
Mushroom intake	MR Egger	3	0.810424	0.381006	0.000802918	180.797
Mushroom intake	Weighted median	3	0.922976	0.961195	0.43089	2.14416
Mushroom intake	Simple mode	3	0.882065	0.925879	0.376922	2.27434
Mushroom intake	Weighted mode	3	0.863235	0.913352	0.367713	2.26865
Number of bread slices with butter/margarine	Inverse variance weighted	5	0.757581	0.966783	0.78013	1.19809
Number of bread slices with butter/margarine	MR Egger	5	0.401458	0.810365	0.531021	1.23666
Number of bread slices with butter/margarine	Weighted median	5	0.553459	0.921761	0.704033	1.20682
Number of bread slices with butter/margarine	Simple mode	5	0.652263	0.918814	0.653112	1.29261
Number of bread slices with butter/margarine	Weighted mode	5	0.63902	0.920028	0.666467	1.27006
Number of crackers/crispbreads with butter/margarine	Inverse variance weighted	4	0.950125	1.01776	0.58624	1.76692
Number of crackers/crispbreads with butter/margarine	MR Egger	4	0.565888	0.564149	0.10874	2.92683
Number of crackers/crispbreads with butter/margarine	Weighted median	4	0.954867	1.02007	0.51266	2.02967
Number of crackers/crispbreads with butter/margarine	Simple mode	4	0.877598	1.08431	0.420658	2.79496
Number of crackers/crispbreads with butter/margarine	Weighted mode	4	0.93	1.04139	0.452725	2.39547
Number of oatcakes with butter/margarine	Inverse variance weighted	7	0.527379	0.679977	0.205601	2.24887
Number of oatcakes with butter/margarine	MR Egger	7	0.75979	1.8833	0.0404109	87.769
Number of oatcakes with butter/margarine	Weighted median	7	0.566174	0.63287	0.132591	3.02074
Number of oatcakes with butter/margarine	Simple mode	7	0.670231	0.620144	0.0764877	5.02798
Number of oatcakes with butter/margarine	Weighted mode	7	0.687579	0.620144	0.0674848	5.69874
Oat crunch intake	Inverse variance weighted	5	0.946208	1.05558	0.219297	5.08104
Oat crunch intake	MR Egger	5	0.847437	0.685291	0.0199895	23.4935
Oat crunch intake	Weighted median	5	0.467403	2.03511	0.299434	13.8317
Oat crunch intake	Simple mode	5	0.514051	2.28493	0.237293	22.002
Oat crunch intake	Weighted mode	5	0.509604	2.41413	0.221493	26.3125
Oatcakes intake	Inverse variance weighted	2	0.077165	2.67229	0.898411	7.94861
Oily fish intake	Inverse variance weighted	2	0.680877	1.57268	0.181761	13.6075
Olives intake	Inverse variance weighted	4	0.944042	1.0635	0.190622	5.93332
Olives intake	MR Egger	4	0.783446	3.15746	0.00239578	4161.31
Olives intake	Weighted median	4	0.999608	0.999548	0.164958	6.05666
Olives intake	Simple mode	4	0.511452	0.303795	0.0131033	7.04338
Olives intake	Weighted mode	4	0.518651	0.303795	0.0123545	7.47023
Onion intake	Inverse variance weighted	2	0.0958212	1.92272	0.890817	4.14997
Orange juice intake	Inverse variance weighted	6	0.0982136	0.665865	0.411192	1.07827
Orange juice intake	MR Egger	6	0.691414	0.712413	0.150183	3.37944
Orange juice intake	Weighted median	6	0.157467	0.664168	0.376589	1.17135
Orange juice intake	Simple mode	6	0.220751	0.591677	0.283611	1.23438
Orange juice intake	Weighted mode	6	0.222948	0.575509	0.264212	1.25358
Other bread intake	Inverse variance weighted	3	0.624989	1.23672	0.527556	2.8992
Other bread intake	MR Egger	3	0.484883	14.2226	0.0995395	2032.18
Other bread intake	Weighted median	3	0.324591	1.73319	0.580245	5.17701
Other bread intake	Simple mode	3	0.452818	1.88869	0.490561	7.27154
Other bread intake	Weighted mode	3	0.440181	1.907	0.507277	7.16896
Other cereal intake	Inverse variance weighted	2	0.762677	1.57432	0.0827583	29.9483
Other coffee type	Inverse variance weighted	7	0.834222	0.864798	0.221881	3.37062
Other coffee type	MR Egger	7	0.617538	2.65117	0.0729898	96.2969
Other coffee type	Weighted median	7	0.501914	0.530746	0.0835318	3.37226
Other coffee type	Simple mode	7	0.476603	0.359609	0.0256346	5.04468
Other coffee type	Weighted mode	7	0.498903	0.372891	0.0253791	5.47883
Other dessert intake	Inverse variance weighted	3	0.573639	0.715327	0.222696	2.29771
Other dessert intake	MR Egger	3	0.475645	0.193408	0.00979668	3.81831
Other dessert intake	Weighted median	3	0.3403	0.500799	0.120877	2.07483
Other dessert intake	Simple mode	3	0.479862	0.486553	0.0944324	2.50692
Other dessert intake	Weighted mode	3	0.49173	0.485008	0.0886749	2.65276
Other drink intake	Inverse variance weighted	6	0.933905	0.959882	0.364722	2.52623
Other drink intake	MR Egger	6	0.551046	0.56267	0.0993917	3.18536
Other drink intake	Weighted median	6	0.686593	0.774742	0.224242	2.67669
Other drink intake	Simple mode	6	0.506703	0.554327	0.109945	2.79483
Other drink intake	Weighted mode	6	0.830742	0.836428	0.176718	3.95891
Other grain intake	Inverse variance weighted	12	0.281662	3.38777	0.367431	31.2358
Other grain intake	MR Egger	12	0.338794	7.57331	0.145787	393.416
Other grain intake	Weighted median	12	0.341477	4.08961	0.224567	74.4765
Other grain intake	Simple mode	12	0.807217	1.73557	0.0230141	130.885
Other grain intake	Weighted mode	12	0.690051	2.33903	0.0400507	136.603
Other non-alcoholic drinks	Inverse variance weighted	2	0.35453	0.377819	0.0481274	2.96602
Other savoury snack intake	Inverse variance weighted	4	0.588875	3.61258	0.0342685	380.838
Other savoury snack intake	MR Egger	4	0.574095	2103.93	3.46264e-07	1.27836e+13
Other savoury snack intake	Weighted median	4	0.379333	3.54107	0.211274	59.3504
Other savoury snack intake	Simple mode	4	0.590776	4.54049	0.0324131	636.04
Other savoury snack intake	Weighted mode	4	0.578123	3.6422	0.0619267	214.216
Other sweets intake	Inverse variance weighted	7	0.504523	0.765134	0.348576	1.67949
Other sweets intake	MR Egger	7	0.38697	0.425762	0.0727657	2.49119
Other sweets intake	Weighted median	7	0.945445	1.03626	0.373569	2.87454
Other sweets intake	Simple mode	7	0.612631	1.60232	0.283813	9.04623
Other sweets intake	Weighted mode	7	0.694708	1.43183	0.2595	7.9003
Other vegetables intake	Inverse variance weighted	3	0.109419	0.402476	0.132066	1.22656
Other vegetables intake	MR Egger	3	0.362645	0.185024	0.0222521	1.53845
Other vegetables intake	Weighted median	3	0.164172	0.390319	0.1037	1.46913
Other vegetables intake	Simple mode	3	0.291089	0.300981	0.0574796	1.57603
Other vegetables intake	Weighted mode	3	0.314158	0.333695	0.0664324	1.67618
Pancake intake	Inverse variance weighted	10	0.27266	2.20913	0.53602	9.10459
Pancake intake	MR Egger	10	0.984283	0.973773	0.0750396	12.6364
Pancake intake	Weighted median	10	0.43124	2.10331	0.330213	13.3972
Pancake intake	Simple mode	10	0.808652	0.7015	0.0432485	11.3785
Pancake intake	Weighted mode	10	0.807527	0.67635	0.0318771	14.3504
Peach/nectarine intake	Inverse variance weighted	3	0.811742	1.21873	0.239312	6.20657
Peach/nectarine intake	MR Egger	3	0.252762	118.472	2.3412	5995.05
Peach/nectarine intake	Weighted median	3	0.3534	1.83697	0.508521	6.63586
Peach/nectarine intake	Simple mode	3	0.491995	2.27229	0.330218	15.636
Peach/nectarine intake	Weighted mode	3	0.403755	2.60274	0.436729	15.5114
Pear intake	Inverse variance weighted	3	0.417987	0.64937	0.228414	1.84612
Pear intake	MR Egger	3	0.965222	0.468464	7.35718e-13	2.98292e+11
Pear intake	Weighted median	3	0.27139	0.523316	0.165041	1.65934
Pear intake	Simple mode	3	0.398631	0.438685	0.0962137	2.00017
Pear intake	Weighted mode	3	0.36555	0.434029	0.106039	1.77653
Pineapple intake	Inverse variance weighted	4	0.535758	0.542998	0.078594	3.75152
Pineapple intake	MR Egger	4	0.392365	6.43308	0.220787	187.441
Pineapple intake	Weighted median	4	0.280913	0.37569	0.0633851	2.22676
Pineapple intake	Simple mode	4	0.409579	0.248402	0.0142942	4.3167
Pineapple intake	Weighted mode	4	0.362326	0.233118	0.016262	3.34178
Pizza intake	Inverse variance weighted	3	0.929594	0.958532	0.374611	2.45263
Pizza intake	MR Egger	3	0.960758	0.906725	0.0404615	20.3193
Pizza intake	Weighted median	3	0.909555	1.07386	0.314056	3.67186
Pizza intake	Simple mode	3	0.844661	1.16895	0.2953	4.62732
Pizza intake	Weighted mode	3	0.759106	1.27315	0.330558	4.90357
Plum intake	Inverse variance weighted	4	0.22629	0.63544	0.304846	1.32455
Plum intake	MR Egger	4	0.32447	0.350045	0.0715334	1.71293
Plum intake	Weighted median	4	0.139387	0.533053	0.231449	1.22768
Plum intake	Simple mode	4	0.317856	0.500277	0.160684	1.55757
Plum intake	Weighted mode	4	0.308399	0.493691	0.159395	1.5291
Porridge intake	Inverse variance weighted	2	0.352986	1.66786	0.566702	4.90866
Portion size	Inverse variance weighted	5	0.537742	1.06419	0.873143	1.29703
Portion size	MR Egger	5	0.974466	0.98647	0.457446	2.1273
Portion size	Weighted median	5	0.893589	1.01709	0.793466	1.30374
Portion size	Simple mode	5	0.878614	1.0272	0.743525	1.4191
Portion size	Weighted mode	5	0.875135	1.02858	0.739598	1.43048
Prune intake	Inverse variance weighted	3	0.600631	0.679411	0.159817	2.88829
Prune intake	MR Egger	3	0.639185	0.0452109	3.26392e-06	626.25
Prune intake	Weighted median	3	0.934427	0.925892	0.147896	5.79649
Prune intake	Simple mode	3	0.996231	0.994348	0.123719	7.99171
Prune intake	Weighted mode	3	0.99621	1.00543	0.138604	7.29339
Pulses intake	Inverse variance weighted	2	0.476025	0.695146	0.255726	1.88963
Pure fruit/vegetable juice intake	Inverse variance weighted	2	0.562766	1.32358	0.512177	3.42044
Reason for not eating or drinking normally: Other reason untypical diet	Inverse variance weighted	2	0.253032	3.63028	0.397902	33.121
Red wine intake	Inverse variance weighted	2	0.841144	1.05667	0.616339	1.8116
Salted nuts intake	Inverse variance weighted	4	0.673061	0.723896	0.161383	3.24708
Salted nuts intake	MR Egger	4	0.898608	0.769174	0.0216829	27.2855
Salted nuts intake	Weighted median	4	0.713276	0.718554	0.123261	4.18884
Salted nuts intake	Simple mode	4	0.845902	0.770297	0.0687597	8.62942
Salted nuts intake	Weighted mode	4	0.756838	0.676392	0.0706217	6.47827
Salted peanuts intake	Inverse variance weighted	2	0.56859	1.59892	0.3185	8.02681
Satsuma intake	Inverse variance weighted	4	0.334518	0.75536	0.427256	1.33543
Satsuma intake	MR Egger	4	0.335472	0.373137	0.0802848	1.73421
Satsuma intake	Weighted median	4	0.463935	0.783804	0.408401	1.50428
Satsuma intake	Simple mode	4	0.817044	0.895977	0.381809	2.10256
Satsuma intake	Weighted mode	4	0.793304	0.880765	0.36926	2.10082
Sausage intake	Inverse variance weighted	3	0.964452	1.01678	0.489129	2.11363
Sausage intake	MR Egger	3	0.473032	0.102781	0.00170906	6.18111
Sausage intake	Weighted median	3	0.447802	0.693238	0.269173	1.78539
Sausage intake	Simple mode	3	0.590192	0.682057	0.209498	2.22056
Sausage intake	Weighted mode	3	0.585394	0.678493	0.208507	2.20785
Savoury biscuits intake	Inverse variance weighted	3	0.426823	0.283404	0.0126401	6.35421
Savoury biscuits intake	MR Egger	3	0.884212	0.40488	2.64537e-05	6196.79
Savoury biscuits intake	Weighted median	3	0.822685	0.647676	0.0145017	28.9266
Savoury biscuits intake	Simple mode	3	0.927185	0.794225	0.0100129	62.998
Savoury biscuits intake	Weighted mode	3	0.938235	0.815938	0.00857302	77.657
Savoury snack consumers	Inverse variance weighted	2	0.488049	0.587413	0.13057	2.64268
Scotch egg intake	Inverse variance weighted	32	0.112227	3.87125	0.72847	20.5727
Scotch egg intake	MR Egger	32	0.0953659	27.6624	0.632002	1210.77
Scotch egg intake	Weighted median	32	0.0295342	14.2094	1.3018	155.099
Scotch egg intake	Simple mode	32	0.126745	36.1725	0.409207	3197.51
Scotch egg intake	Weighted mode	32	0.0836254	32.3864	0.715013	1466.94
Scotch pancake intake	Inverse variance weighted	13	0.514622	1.58472	0.396781	6.32932
Scotch pancake intake	MR Egger	13	0.457833	3.21117	0.164455	62.7019
Scotch pancake intake	Weighted median	13	0.347329	2.41023	0.384806	15.0965
Scotch pancake intake	Simple mode	13	0.504187	2.70786	0.158917	46.1402
Scotch pancake intake	Weighted mode	13	0.487277	2.78985	0.168664	46.1465
Seeds intake	Inverse variance weighted	3	0.733213	0.700114	0.0901256	5.43863
Seeds intake	MR Egger	3	0.763194	4.52402	0.00230268	8888.23
Seeds intake	Weighted median	3	0.528512	0.432038	0.0317754	5.87425
Seeds intake	Simple mode	3	0.524266	0.310739	0.0155483	6.21025
Seeds intake	Weighted mode	3	0.559496	0.328023	0.0140786	7.64276
Side salad intake	Inverse variance weighted	2	0.196991	1.43929	0.827738	2.50266
Single crust pastry intake	Inverse variance weighted	5	0.85479	1.22976	0.134239	11.2657
Single crust pastry intake	MR Egger	5	0.691544	2.99007	0.0220306	405.824
Single crust pastry intake	Weighted median	5	0.708429	0.709103	0.11702	4.29694
Single crust pastry intake	Simple mode	5	0.746771	0.56811	0.0230877	13.9793
Single crust pastry intake	Weighted mode	5	0.801846	0.66535	0.033857	13.0753
Sliced bread intake	Inverse variance weighted	3	0.372182	1.15062	0.845485	1.56587
Sliced bread intake	MR Egger	3	0.677465	2.1791	0.139167	34.1209
Sliced bread intake	Weighted median	3	0.418351	1.16929	0.80061	1.70775
Sliced bread intake	Simple mode	3	0.422943	1.27841	0.789657	2.06966
Sliced bread intake	Weighted mode	3	0.476414	1.24	0.763376	2.01422
Soft cheese intake	Inverse variance weighted	3	0.624786	1.64503	0.223794	12.092
Soft cheese intake	MR Egger	3	0.322211	12.052	0.806486	180.102
Soft cheese intake	Weighted median	3	0.176144	3.80631	0.548775	26.4005
Soft cheese intake	Simple mode	3	0.388277	3.97682	0.334972	47.2132
Soft cheese intake	Weighted mode	3	0.376142	3.94637	0.363971	42.7886
Soup consumers	Inverse variance weighted	3	0.863366	1.27341	0.081181	19.9747
Soup consumers	MR Egger	3	0.445236	0.0141803	1.27117e-05	15.8187
Soup consumers	Weighted median	3	0.571274	0.51039	0.0497406	5.23712
Soup consumers	Simple mode	3	0.541934	0.385318	0.0296394	5.00919
Soup consumers	Weighted mode	3	0.525371	0.377462	0.0308581	4.61719
Spinach intake	Inverse variance weighted	3	0.543267	1.6247	0.339762	7.76907
Spinach intake	MR Egger	3	0.481711	0.269024	0.0236928	3.05467
Spinach intake	Weighted median	3	0.693963	1.39618	0.264829	7.36065
Spinach intake	Simple mode	3	0.911549	1.14704	0.134815	9.75924
Spinach intake	Weighted mode	3	0.977643	1.03754	0.105696	10.1848
Spirits intake	Inverse variance weighted	2	0.925328	1.04399	0.424304	2.56873
Squash intake	Inverse variance weighted	3	0.911309	1.0526	0.427091	2.59421
Squash intake	MR Egger	3	0.541112	2.10768	0.399382	11.1229
Squash intake	Weighted median	3	0.632954	0.814761	0.351472	1.88873
Squash intake	Simple mode	3	0.511347	0.611846	0.181418	2.0635
Squash intake	Weighted mode	3	0.538909	0.620858	0.174128	2.21369
Standard tea intake	Inverse variance weighted	4	0.108511	0.997361	0.994147	1.00058
Standard tea intake	MR Egger	4	0.0900667	0.988647	0.981542	0.995804
Standard tea intake	Weighted median	4	0.0866995	0.99757	0.994798	1.00035
Standard tea intake	Simple mode	4	0.838806	1.00068	0.994652	1.00675
Standard tea intake	Weighted mode	4	0.0797702	0.995725	0.992526	0.998935
Sushi intake	Inverse variance weighted	9	0.949747	1.078	0.104283	11.1436
Sushi intake	MR Egger	9	0.393486	7.60398	0.0958699	603.115
Sushi intake	Weighted median	9	0.64305	0.489899	0.0239599	10.0168
Sushi intake	Simple mode	9	0.663991	0.337889	0.00302475	37.7449
Sushi intake	Weighted mode	9	0.658849	0.323679	0.00260358	40.2401
Sweetcorn intake	Inverse variance weighted	6	0.556364	0.70039	0.213809	2.29432
Sweetcorn intake	MR Egger	6	0.872228	0.598819	0.00170084	210.827
Sweetcorn intake	Weighted median	6	0.683438	0.800899	0.275498	2.32829
Sweetcorn intake	Simple mode	6	0.787663	0.793888	0.161584	3.90049
Sweetcorn intake	Weighted mode	6	0.800969	0.793888	0.144784	4.35308
Sweets intake	Inverse variance weighted	7	0.662511	0.888944	0.523937	1.50824
Sweets intake	MR Egger	7	0.809924	1.16411	0.359646	3.76805
Sweets intake	Weighted median	7	0.7963	1.0906	0.564502	2.10702
Sweets intake	Simple mode	7	0.724997	1.19809	0.458417	3.13127
Sweets intake	Weighted mode	7	0.746828	1.17399	0.4632	2.97552
Tea consumed	Inverse variance weighted	2	0.922017	0.917829	0.164886	5.10905
Thickness of butter/margarine spread on sliced bread: medium	Inverse variance weighted	3	0.67811	0.658375	0.0914609	4.73928
Thickness of butter/margarine spread on sliced bread: medium	MR Egger	3	0.654956	0.0458172	2.00737e-06	1045.75
Thickness of butter/margarine spread on sliced bread: medium	Weighted median	3	0.386162	0.449981	0.0739296	2.73886
Thickness of butter/margarine spread on sliced bread: medium	Simple mode	3	0.351078	0.190686	0.0129077	2.81703
Thickness of butter/margarine spread on sliced bread: medium	Weighted mode	3	0.40098	0.200099	0.0101557	3.94256
Thickness of butter/margarine spread on sliced bread: thin	Inverse variance weighted	3	0.901417	1.10024	0.242691	4.98792
Thickness of butter/margarine spread on sliced bread: thin	MR Egger	3	0.89672	4.00818	2.41253e-07	6.65917e+07
Thickness of butter/margarine spread on sliced bread: thin	Weighted median	3	0.877166	1.14757	0.20033	6.57367
Thickness of butter/margarine spread on sliced bread: thin	Simple mode	3	0.832527	1.26431	0.186582	8.56716
Thickness of butter/margarine spread on sliced bread: thin	Weighted mode	3	0.852464	1.24103	0.166895	9.22829
Tinned tomato intake	Inverse variance weighted	2	0.575634	0.542033	0.0634949	4.62714
Type of baguette eaten: white	Inverse variance weighted	2	0.438676	7.49151	0.0458281	1224.64
Type of fat/oil used in cooking: Normal fat butter	Inverse variance weighted	2	0.584398	0.140059	0.000122246	160.469
Type of fat/oil used in cooking: Olive oil	Inverse variance weighted	2	0.135997	3.35038	0.683545	16.4218
Type of fat/oil used in cooking: Polyunsaturated margarine	Inverse variance weighted	3	0.698849	0.662296	0.0821222	5.34126
Type of fat/oil used in cooking: Polyunsaturated margarine	MR Egger	3	0.540206	117.021	0.00293184	4.67073e+06
Type of fat/oil used in cooking: Polyunsaturated margarine	Weighted median	3	0.781633	0.689521	0.0497658	9.55352
Type of fat/oil used in cooking: Polyunsaturated margarine	Simple mode	3	0.975126	0.946012	0.0429861	20.8193
Type of fat/oil used in cooking: Polyunsaturated margarine	Weighted mode	3	0.866627	0.738943	0.0327715	16.6619
Type of fat/oil used in cooking: Sunflower oil	Inverse variance weighted	2	0.0551628	7.92935	0.955241	65.8207
Type of meals eaten: Ready meals	Inverse variance weighted	3	0.996649	0.995047	0.0980212	10.1011
Type of meals eaten: Ready meals	MR Egger	3	0.402487	0.00055641	1.18188e-08	26.1949
Type of meals eaten: Ready meals	Weighted median	3	0.864018	0.791346	0.0543536	11.5214
Type of meals eaten: Ready meals	Simple mode	3	0.718116	0.48885	0.016708	14.303
Type of meals eaten: Ready meals	Weighted mode	3	0.776012	0.572056	0.0197115	16.6019
Type of sliced bread eaten: mixed	Inverse variance weighted	3	0.333027	0.354032	0.0432494	2.89805
Type of sliced bread eaten: mixed	MR Egger	3	0.402387	2733.21	0.0319209	2.34029e+08
Type of sliced bread eaten: mixed	Weighted median	3	0.146675	0.230602	0.0318013	1.67217
Type of sliced bread eaten: mixed	Simple mode	3	0.275099	0.134482	0.00957422	1.88896
Type of sliced bread eaten: mixed	Weighted mode	3	0.266174	0.129453	0.00939577	1.78358
Type of sliced bread eaten: seeded	Inverse variance weighted	2	0.103494	0.153616	0.0161082	1.46496
Type of special diet followed: Gluten-free	Inverse variance weighted	2	0.33491	0.120454	0.00163107	8.89542
Type of yogurt eaten: Low fat yogurt consumers	Inverse variance weighted	2	0.563361	1.63364	0.309146	8.63275
Types of spread used on bread/crackers: Dairy spread on bread/crackers	Inverse variance weighted	2	0.945986	1.15474	0.0179814	74.1553
Types of spread used on bread/crackers: Olive spread on bread/crackers	Inverse variance weighted	3	0.631162	0.671662	0.132277	3.41049
Types of spread used on bread/crackers: Olive spread on bread/crackers	MR Egger	3	0.900752	1.50639	0.00909976	249.369
Types of spread used on bread/crackers: Olive spread on bread/crackers	Weighted median	3	0.696543	0.689772	0.106679	4.45996
Types of spread used on bread/crackers: Olive spread on bread/crackers	Simple mode	3	0.81561	0.744859	0.0845349	6.56315
Types of spread used on bread/crackers: Olive spread on bread/crackers	Weighted mode	3	0.822586	0.744859	0.0773729	7.17066
Types of spread used on bread/crackers: Polyunsaturated margarine on bread/crackers	Inverse variance weighted	2	0.222315	0.135117	0.00542749	3.36373
Types of spreads/sauces consumed: Low fat mayonnaise	Inverse variance weighted	4	0.357168	2.57937	0.343201	19.3856
Types of spreads/sauces consumed: Low fat mayonnaise	MR Egger	4	0.946064	0.391161	1.35771e-11	1.12695e+10
Types of spreads/sauces consumed: Low fat mayonnaise	Weighted median	4	0.305518	3.42915	0.324696	36.2156
Types of spreads/sauces consumed: Low fat mayonnaise	Simple mode	4	0.433081	4.9327	0.15443	157.557
Types of spreads/sauces consumed: Low fat mayonnaise	Weighted mode	4	0.439002	4.4769	0.164992	121.476
Types of spreads/sauces consumed: Yeast extract	Inverse variance weighted	2	0.0625078	0.0490683	0.00205682	1.17059
Unsalted peanuts intake	Inverse variance weighted	10	0.0661849	0.196225	0.0345323	1.11503
Unsalted peanuts intake	MR Egger	10	0.0572104	0.002485	1.2456e-05	0.495765
Unsalted peanuts intake	Weighted median	10	0.0975524	0.150098	0.0159237	1.41483
Unsalted peanuts intake	Simple mode	10	0.585614	0.335128	0.00757422	14.828
Unsalted peanuts intake	Weighted mode	10	0.40225	0.170067	0.00327404	8.83394
Vegetable consumers	Inverse variance weighted	3	0.522204	0.612706	0.136667	2.74689
Vegetable consumers	MR Egger	3	0.652497	0.0699852	1.31254e-05	373.166
Vegetable consumers	Weighted median	3	0.72471	0.717422	0.113004	4.55466
Vegetable consumers	Simple mode	3	0.851903	0.794743	0.0948014	6.66251
Vegetable consumers	Weighted mode	3	0.841754	0.794743	0.108997	5.79478
Vegetarian sausages/burgers intake	Inverse variance weighted	6	0.316356	0.459398	0.100319	2.10375
Vegetarian sausages/burgers intake	MR Egger	6	0.289185	0.215873	0.0184202	2.5299
Vegetarian sausages/burgers intake	Weighted median	6	0.762029	0.741231	0.106714	5.14857
Vegetarian sausages/burgers intake	Simple mode	6	0.941397	1.11377	0.0724336	17.1259
Vegetarian sausages/burgers intake	Weighted mode	6	0.935346	1.13318	0.0640267	20.0558
Vitamin and/or mineral supplement use: Fish oil	Inverse variance weighted	4	0.373216	0.317969	0.025532	3.9599
Vitamin and/or mineral supplement use: Fish oil	MR Egger	4	0.837707	2.83139	0.000439778	18229.1
Vitamin and/or mineral supplement use: Fish oil	Weighted median	4	0.52725	0.595986	0.119789	2.96522
Vitamin and/or mineral supplement use: Fish oil	Simple mode	4	0.855271	0.780584	0.0677195	8.99758
Vitamin and/or mineral supplement use: Fish oil	Weighted mode	4	0.891388	0.848887	0.0976321	7.38086
Vitamin and/or mineral supplement use: Glucosamine/chondroitin	Inverse variance weighted	2	0.960139	1.08103	0.0509232	22.9486
Vitamin and/or mineral supplement use: Vitamin D	Inverse variance weighted	2	0.754135	3.84168	0.000844325	17479.6
Vitamin supplement user	Inverse variance weighted	4	0.739763	1.42503	0.176261	11.5211
Vitamin supplement user	MR Egger	4	0.741495	0.0311145	4.87383e-10	1.98635e+06
Vitamin supplement user	Weighted median	4	0.558667	0.667869	0.172645	2.58362
Vitamin supplement user	Simple mode	4	0.516567	0.524507	0.0934379	2.94428
Vitamin supplement user	Weighted mode	4	0.331516	0.401238	0.0852612	1.88822
White rice intake	Inverse variance weighted	2	0.627025	1.36133	0.392291	4.7241
White wine intake	Inverse variance weighted	5	0.535733	0.801157	0.397179	1.61603
White wine intake	MR Egger	5	0.713205	0.555886	0.0322236	9.58955
White wine intake	Weighted median	5	0.0337052	0.529612	0.294564	0.952218
White wine intake	Simple mode	5	0.111538	0.486653	0.243226	0.973706
White wine intake	Weighted mode	5	0.0998807	0.484001	0.248451	0.942869
Wholemeal pasta intake	Inverse variance weighted	4	0.00161163	15.9768	2.85465	89.4188
Wholemeal pasta intake	MR Egger	4	0.310296	18.8654	0.262746	1354.55
Wholemeal pasta intake	Weighted median	4	0.0393472	9.59212	1.11663	82.3986
Wholemeal pasta intake	Simple mode	4	0.280575	6.86749	0.386982	121.872
Wholemeal pasta intake	Weighted mode	4	0.264738	6.86749	0.434488	108.547
Yogurt/ice-cream consumers	Inverse variance weighted	3	0.0903429	2.92981	0.844431	10.1652
Yogurt/ice-cream consumers	MR Egger	3	0.818973	1.71196	0.046526	62.9926
Yogurt/ice-cream consumers	Weighted median	3	0.0622902	4.49629	0.925676	21.8398
Yogurt/ice-cream consumers	Simple mode	3	0.251055	5.14888	0.690249	38.4079
Yogurt/ice-cream consumers	Weighted mode	3	0.246041	5.11102	0.712765	36.6496
Yorkshire pudding intake	Inverse variance weighted	2	0.584926	0.6221	0.113278	3.41644
Crumble intake	Inverse variance weighted	4	0.54937	2.17713	0.170506	27.7989
Crumble intake	MR Egger	4	0.26555	0.0582498	0.00152778	2.2209
Crumble intake	Weighted median	4	0.818305	0.762523	0.0754473	7.70659
Crumble intake	Simple mode	4	0.841024	0.700044	0.0285878	17.1423
Crumble intake	Weighted mode	4	0.81835	0.700044	0.0430042	11.3957
Cheesecake intake	Inverse variance weighted	5	0.190037	2.83587	0.596523	13.4818
Cheesecake intake	MR Egger	5	0.228779	12.6768	0.466618	344.397
Cheesecake intake	Weighted median	5	0.247522	3.28193	0.43785	24.5999
Cheesecake intake	Simple mode	5	0.423556	3.72681	0.205924	67.4477
Cheesecake intake	Weighted mode	5	0.430121	3.36082	0.223648	50.5039
Soya dessert intake	Inverse variance weighted	4	0.60684	2.46368	0.07945	76.3966
Soya dessert intake	MR Egger	4	0.72001	0.0491285	2.96917e-08	81288.9
Soya dessert intake	Weighted median	4	0.456097	4.26401	0.0940786	193.262
Soya dessert intake	Simple mode	4	0.565252	5.43526	0.0315246	937.111
Soya dessert intake	Weighted mode	4	0.592225	5.33431	0.0219943	1293.74
Avocado intake	Inverse variance weighted	3	0.247893	0.459943	0.123186	1.7173
Avocado intake	MR Egger	3	0.643059	0.0383138	1.44969e-06	1012.6
Avocado intake	Weighted median	3	0.354063	0.485689	0.105444	2.23714
Avocado intake	Simple mode	3	0.644419	0.607897	0.0991608	3.72666
Avocado intake	Weighted mode	3	0.591754	0.574489	0.103106	3.20096
Snackpot intake	Inverse variance weighted	33	0.55658	1.6406	0.31495	8.54599
Snackpot intake	MR Egger	33	0.514273	4.47996	0.0520614	385.508
Snackpot intake	Weighted median	33	0.763569	1.43109	0.138463	14.7912
Snackpot intake	Simple mode	33	0.828862	0.529317	0.00173369	161.607
Snackpot intake	Weighted mode	33	0.759887	1.37612	0.180727	10.4783
Dark chocolate intake	Inverse variance weighted	5	0.478965	1.40802	0.545995	3.63101
Dark chocolate intake	MR Egger	5	0.34081	2.5156	0.507538	12.4685
Dark chocolate intake	Weighted median	5	0.458588	1.53338	0.495117	4.74888
Dark chocolate intake	Simple mode	5	0.580985	1.64433	0.3237	8.35287
Dark chocolate intake	Weighted mode	5	0.431632	1.98895	0.425262	9.30235
Feta intake	Inverse variance weighted	6	0.79112	1.57699	0.0541807	45.9001
Feta intake	MR Egger	6	0.779073	0.288846	8.66587e-05	962.763
Feta intake	Weighted median	6	0.879531	0.77321	0.0277826	21.519
Feta intake	Simple mode	6	0.903875	0.740436	0.00717115	76.4515
Feta intake	Weighted mode	6	0.859183	0.642873	0.00623096	66.3278
Homemade soup intake	Inverse variance weighted	5	0.837841	1.09564	0.456857	2.62755
Homemade soup intake	MR Egger	5	0.668307	1.47178	0.297022	7.2928
Homemade soup intake	Weighted median	5	0.837571	0.884305	0.27294	2.86508
Homemade soup intake	Simple mode	5	0.674028	0.694522	0.143456	3.36242
Homemade soup intake	Weighted mode	5	0.672145	0.694522	0.144876	3.32947
Sweet potato intake	Inverse variance weighted	2	0.899749	1.13501	0.158238	8.1412
Tofu intake	Inverse variance weighted	9	0.175714	5.69598	0.459085	70.6715
Tofu intake	MR Egger	9	0.482213	28.8722	0.00400698	208038
Tofu intake	Weighted median	9	0.556521	2.66412	0.101644	69.8275
Tofu intake	Simple mode	9	0.74782	0.369311	0.00104661	130.317
Tofu intake	Weighted mode	9	0.711115	0.336488	0.00129235	87.6113
Turnip/swede intake	Inverse variance weighted	2	0.835966	0.807166	0.106236	6.13276
Battered fish intake	Inverse variance weighted	3	0.791345	1.54142	0.0624786	38.0284
Battered fish intake	MR Egger	3	0.338439	0.0783285	0.00415894	1.47522
Battered fish intake	Weighted median	3	0.560479	0.498269	0.0477354	5.201
Battered fish intake	Simple mode	3	0.555539	0.341451	0.0169736	6.86882
Battered fish intake	Weighted mode	3	0.520878	0.373628	0.0306801	4.55012
Cereal bar intake	Inverse variance weighted	3	0.963682	1.02565	0.344801	3.0509
Cereal bar intake	MR Egger	3	0.926204	0.611605	0.000155667	2402.96
Cereal bar intake	Weighted median	3	0.617391	0.779512	0.293352	2.07137
Cereal bar intake	Simple mode	3	0.453102	0.543849	0.149372	1.9801
Cereal bar intake	Weighted mode	3	0.467481	0.564774	0.16043	1.98822
Garlic bread intake	Inverse variance weighted	4	0.337046	0.531097	0.145909	1.93316
Garlic bread intake	MR Egger	4	0.296721	0.223388	0.0273595	1.82394
Garlic bread intake	Weighted median	4	0.550445	0.627245	0.135679	2.89977
Garlic bread intake	Simple mode	4	0.803718	1.36746	0.142628	13.1107
Garlic bread intake	Weighted mode	4	0.815875	1.36746	0.122272	15.2934
Goat's cheese intake	Inverse variance weighted	3	0.353667	3.57508	0.242146	52.7831
Goat's cheese intake	MR Egger	3	0.505761	921.289	0.00111702	7.59853e+08
Goat's cheese intake	Weighted median	3	0.671694	2.1333	0.0641707	70.9196
Goat's cheese intake	Simple mode	3	0.909944	1.32666	0.0174268	100.995
Goat's cheese intake	Weighted mode	3	0.911007	1.32666	0.0165409	106.405
Latte intake	Inverse variance weighted	2	0.526713	0.513819	0.0653758	4.03834
Milk chocolate intake	Inverse variance weighted	3	0.994356	1.00366	0.364401	2.76437
Milk chocolate intake	MR Egger	3	0.581901	0.443818	0.0562648	3.50084
Milk chocolate intake	Weighted median	3	0.63868	1.33747	0.397319	4.50226
Milk chocolate intake	Simple mode	3	0.598708	1.60491	0.359363	7.16748
Milk chocolate intake	Weighted mode	3	0.619225	1.63899	0.310748	8.64455
Naan bread intake	Inverse variance weighted	3	0.70383	1.52816	0.171646	13.6051
Naan bread intake	MR Egger	3	0.973494	1.11069	0.00795257	155.124
Naan bread intake	Weighted median	3	0.895098	1.18552	0.0944697	14.8773
Naan bread intake	Simple mode	3	0.944198	0.884875	0.0426246	18.3697
Naan bread intake	Weighted mode	3	0.962982	0.922263	0.0446616	19.0448
Other alcohol intake	Inverse variance weighted	7	0.795101	1.17948	0.339333	4.0997
Other alcohol intake	MR Egger	7	0.52964	0.480195	0.0570573	4.04133
Other alcohol intake	Weighted median	7	0.605049	1.52864	0.306048	7.63525
Other alcohol intake	Simple mode	7	0.746792	1.53407	0.128392	18.3296
Other alcohol intake	Weighted mode	7	0.707653	1.53407	0.181897	12.938
Other milk-based pudding intake	Inverse variance weighted	2	0.603062	1.97033	0.152883	25.3932
Quorn intake	Inverse variance weighted	4	0.553532	0.55717	0.080478	3.85744
Quorn intake	MR Egger	4	0.539304	0.224573	0.00416323	12.1139
Quorn intake	Weighted median	4	0.79824	0.739436	0.0730635	7.48342
Quorn intake	Simple mode	4	0.911278	0.817065	0.0310429	21.5055
Quorn intake	Weighted mode	4	0.921813	0.84043	0.0344152	20.5236
Butternut squash intake	Inverse variance weighted	4	0.229276	2.36172	0.581769	9.58752
Butternut squash intake	MR Egger	4	0.731844	1.73695	0.11114	27.1459
Butternut squash intake	Weighted median	4	0.323452	2.37525	0.426496	13.2282
Butternut squash intake	Simple mode	4	0.371748	3.22965	0.360278	28.9516
Butternut squash intake	Weighted mode	4	0.743136	1.51863	0.155515	14.8296
Croissant intake	Inverse variance weighted	6	0.3466	0.501835	0.119398	2.10923
Croissant intake	MR Egger	6	0.631289	0.505322	0.0383384	6.66044
Croissant intake	Weighted median	6	0.89012	0.889472	0.168834	4.68603
Croissant intake	Simple mode	6	0.88463	1.20103	0.11434	12.6158
Croissant intake	Weighted mode	6	0.852779	1.24993	0.133357	11.7154
Grapefruit juice intake	Inverse variance weighted	2	0.976319	1.06805	0.0138253	82.5107
Other vegetarian alternative intake	Inverse variance weighted	4	0.164665	0.224058	0.027166	1.84797
Other vegetarian alternative intake	MR Egger	4	0.982515	0.957926	0.0317561	28.896
Other vegetarian alternative intake	Weighted median	4	0.528341	0.443264	0.0353452	5.55897
Other vegetarian alternative intake	Simple mode	4	0.645011	0.400915	0.0119798	13.417
Other vegetarian alternative intake	Weighted mode	4	0.637437	0.463948	0.0260253	8.27073
Cappuccino intake	Inverse variance weighted	7	0.143645	1.68007	0.838145	3.36773
Cappuccino intake	MR Egger	7	0.298527	2.58655	0.519037	12.8898
Cappuccino intake	Weighted median	7	0.252862	1.68637	0.688528	4.13034
Cappuccino intake	Simple mode	7	0.403139	1.88348	0.473905	7.48569
Cappuccino intake	Weighted mode	7	0.337899	1.97222	0.549199	7.08243
Danish pastry intake	Inverse variance weighted	4	0.631109	0.605042	0.0778129	4.70456
Danish pastry intake	MR Egger	4	0.49419	23.1308	0.0137943	38786.4
Danish pastry intake	Weighted median	4	0.218464	0.238864	0.0244197	2.33648
Danish pastry intake	Simple mode	4	0.365397	0.188281	0.00868676	4.0809
Danish pastry intake	Weighted mode	4	0.390762	0.188281	0.00714916	4.9586
Fortified wine intake	Inverse variance weighted	3	0.939622	1.07667	0.159199	7.28152
Fortified wine intake	MR Egger	3	0.912152	0.77173	0.0199163	29.9035
Fortified wine intake	Weighted median	3	0.698499	1.55043	0.168559	14.2611
Fortified wine intake	Simple mode	3	0.649331	2.1213	0.131148	34.3116
Fortified wine intake	Weighted mode	3	0.648707	2.1213	0.131889	34.1189
Fruit smoothie intake	Inverse variance weighted	7	0.979755	0.987182	0.364456	2.67392
Fruit smoothie intake	MR Egger	7	0.942417	0.934618	0.163168	5.35343
Fruit smoothie intake	Weighted median	7	0.702866	1.27182	0.369715	4.37504
Fruit smoothie intake	Simple mode	7	0.855979	1.19052	0.19599	7.23166
Fruit smoothie intake	Weighted mode	7	0.753745	1.31742	0.254239	6.82659
Lamb intake	Inverse variance weighted	2	0.805817	1.22705	0.24008	6.27144
Number of baps with butter/margarine	Inverse variance weighted	5	0.273168	2.73461	0.452315	16.5329
Number of baps with butter/margarine	MR Egger	5	0.375755	286.959	0.0065305	1.26094e+07
Number of baps with butter/margarine	Weighted median	5	0.763508	1.43559	0.136171	15.1348
Number of baps with butter/margarine	Simple mode	5	0.760593	0.5489	0.0149431	20.1625
Number of baps with butter/margarine	Weighted mode	5	0.783735	0.572184	0.0137525	23.8062
Other egg intake	Inverse variance weighted	4	0.804869	1.29606	0.165616	10.1426
Other egg intake	MR Egger	4	0.89753	1.57164	0.00358593	688.821
Other egg intake	Weighted median	4	0.853369	0.797752	0.0726432	8.76073
Other egg intake	Simple mode	4	0.643446	0.390911	0.0107899	14.1625
Other egg intake	Weighted mode	4	0.927246	0.851153	0.0352292	20.5642
Powdered/instant soup intake	Inverse variance weighted	4	0.723005	1.34551	0.260719	6.94385
Powdered/instant soup intake	MR Egger	4	0.253974	13.4145	0.540313	333.048
Powdered/instant soup intake	Weighted median	4	0.436028	2.2902	0.284655	18.4259
Powdered/instant soup intake	Simple mode	4	0.553588	2.54314	0.162423	39.8193
Powdered/instant soup intake	Weighted mode	4	0.593511	2.40196	0.134199	42.9914
Sponge pudding intake	Inverse variance weighted	3	0.943528	0.913122	0.0738563	11.2894
Sponge pudding intake	MR Egger	3	0.903568	2.11009	0.000144602	30791.4
Sponge pudding intake	Weighted median	3	0.438758	0.332381	0.0204517	5.40184
Sponge pudding intake	Simple mode	3	0.498225	0.228091	0.00667611	7.79282
Sponge pudding intake	Weighted mode	3	0.511136	0.230036	0.00607336	8.7129
Stewed fruit intake	Inverse variance weighted	2	0.666337	0.686835	0.124521	3.78848
Baguette intake	Inverse variance weighted	4	0.281741	1.51964	0.709279	3.25585
Baguette intake	MR Egger	4	0.401375	2.16702	0.51641	9.09348
Baguette intake	Weighted median	4	0.27757	1.65291	0.667239	4.09466
Baguette intake	Simple mode	4	0.330161	2.06673	0.605793	7.0509
Baguette intake	Weighted mode	4	0.379953	1.8939	0.559853	6.4068
Dairy smoothie intake	Inverse variance weighted	3	0.429442	1.56372	0.515866	4.74005
Dairy smoothie intake	MR Egger	3	0.553099	1.98087	0.406309	9.6573
Dairy smoothie intake	Weighted median	3	0.650217	1.34387	0.374587	4.82131
Dairy smoothie intake	Simple mode	3	0.963551	1.04304	0.210301	5.17325
Dairy smoothie intake	Weighted mode	3	0.888478	1.13236	0.243938	5.25641
Double crust pastry intake	Inverse variance weighted	2	0.242346	0.361908	0.0658588	1.98876
Flavoured milk intake	Inverse variance weighted	4	0.800709	1.29196	0.176785	9.44179
Flavoured milk intake	MR Egger	4	0.640638	74.5942	1.35774e-05	4.09821e+08
Flavoured milk intake	Weighted median	4	0.483395	2.40356	0.2069	27.9221
Flavoured milk intake	Simple mode	4	0.509993	3.35486	0.139275	80.8122
Flavoured milk intake	Weighted mode	4	0.531341	3.35486	0.11622	96.8436
Other meat intake	Inverse variance weighted	6	0.160616	3.51787	0.606912	20.3908
Other meat intake	MR Egger	6	0.915853	1.32923	0.00933294	189.315
Other meat intake	Weighted median	6	0.168735	4.85829	0.511497	46.1449
Other meat intake	Simple mode	6	0.217397	13.7189	0.36075	521.714
Other meat intake	Weighted mode	6	0.200514	12.4039	0.435833	353.017
Tinned tuna intake	Inverse variance weighted	2	0.872873	0.878761	0.180439	4.27968
Number of bread rolls with butter/margarine	Inverse variance weighted	4	0.234925	1.55191	0.751463	3.20497
Number of bread rolls with butter/margarine	MR Egger	4	0.809991	1.23315	0.274943	5.53079
Number of bread rolls with butter/margarine	Weighted median	4	0.32705	1.50245	0.665622	3.39133
Number of bread rolls with butter/margarine	Simple mode	4	0.57745	1.42214	0.469631	4.30651
Number of bread rolls with butter/margarine	Weighted mode	4	0.572007	1.4306	0.47158	4.33993
Pork intake	Inverse variance weighted	4	0.391645	1.55705	0.565343	4.28837
Pork intake	MR Egger	4	0.540163	2.076	0.2939	14.6641
Pork intake	Weighted median	4	0.505824	1.51177	0.447463	5.10758
Pork intake	Simple mode	4	0.703979	1.40649	0.284275	6.9588
Pork intake	Weighted mode	4	0.641834	1.45625	0.348736	6.08101
Lobster/crab intake	Inverse variance weighted	14	0.458822	3.7452	0.113804	123.252
Lobster/crab intake	MR Egger	14	0.711306	5.5701	0.000773882	40091.3
Lobster/crab intake	Weighted median	14	0.602829	2.63481	0.0685289	101.303
Lobster/crab intake	Simple mode	14	0.404438	44.8684	0.0078474	256540
Lobster/crab intake	Weighted mode	14	0.285566	0.0229974	3.00931e-05	17.5748
Other fish intake	Inverse variance weighted	2	0.53308	3.33357	0.0756171	146.96
Hot chocolate intake	Inverse variance weighted	7	0.616852	1.27501	0.492223	3.30267
Hot chocolate intake	MR Egger	7	0.484478	0.486864	0.0750774	3.15723
Hot chocolate intake	Weighted median	7	0.775013	1.1839	0.372028	3.76748
Hot chocolate intake	Simple mode	7	0.842422	1.21298	0.19593	7.50943
Hot chocolate intake	Weighted mode	7	0.812868	1.23238	0.235373	6.45253
Number of other bread types with butter/margarine	Inverse variance weighted	4	0.247087	0.474171	0.134021	1.67763
Number of other bread types with butter/margarine	MR Egger	4	0.350662	0.0197287	3.37069e-05	11.5472
Number of other bread types with butter/margarine	Weighted median	4	0.362728	0.506615	0.117146	2.19094
Number of other bread types with butter/margarine	Simple mode	4	0.726069	0.637736	0.0644875	6.30677
Number of other bread types with butter/margarine	Weighted mode	4	0.605225	0.509837	0.051427	5.05442

## Sheet: Table S3
id.exposure	id.outcome	outcome	exposure	method	Q	Q_df	Q_pval
ukb-b-5362	ieu-a-1185	Autism Spectrum Disorder || id:ieu-a-1185	Banana intake	MR Egger	0.214376	1	0.643359
ukb-b-5362	ieu-a-1185	Autism Spectrum Disorder || id:ieu-a-1185	Banana intake	Inverse variance weighted	0.739188	2	0.691015
ukb-b-4150	ieu-a-1185	Autism Spectrum Disorder || id:ieu-a-1185	Wholemeal pasta intake	MR Egger	1.58037	2	0.453761
ukb-b-4150	ieu-a-1185	Autism Spectrum Disorder || id:ieu-a-1185	Wholemeal pasta intake	Inverse variance weighted	1.58731	3	0.662272
ukb-b-6185	ieu-a-1185	Autism Spectrum Disorder || id:ieu-a-1185	Cheese spread intake	MR Egger	1.14682	3	0.765786
ukb-b-6185	ieu-a-1185	Autism Spectrum Disorder || id:ieu-a-1185	Cheese spread intake	Inverse variance weighted	1.15916	4	0.884775

## Sheet: Table S4
id.exposure	id.outcome	outcome	exposure	egger_intercept	se	pval
ukb-b-5362	ieu-a-1185	Autism Spectrum Disorder || id:ieu-a-1185	|| id:ukb-b-5362	-0.0320623	0.0442581	0.600877
ukb-b-4150	ieu-a-1185	Autism Spectrum Disorder || id:ieu-a-1185	|| id:ukb-b-4150	-0.00182757	0.0219468	0.941219
ukb-b-6185	ieu-a-1185	Autism Spectrum Disorder || id:ieu-a-1185	|| id:ukb-b-6185	0.00285384	0.0256845	0.918545

## Sheet: Table S5
id.exposure	outcome	exposure	method	nsnp	b	se	pval	lo_ci	up_ci	or	or_lci95	or_uci95
473 types of gut microbiota
GCST90032312	ASD	Caloranaerobacteraceae abundance in stool	MR Egger	14	-0.0529548	0.55164	0.925109	-1.13417	1.02826	0.948423	0.321689	2.7962
GCST90032312	ASD	Caloranaerobacteraceae abundance in stool	Weighted median	14	0.24275	0.209144	0.24577	-0.167172	0.652672	1.27475	0.846054	1.92067
GCST90032312	ASD	Caloranaerobacteraceae abundance in stool	Inverse variance weighted	14	0.102604	0.166899	0.538708	-0.224518	0.429727	1.10805	0.798901	1.53684
GCST90032312	ASD	Caloranaerobacteraceae abundance in stool	Simple mode	14	0.437559	0.357152	0.242259	-0.262458	1.13758	1.54892	0.769158	3.1192
GCST90032312	ASD	Caloranaerobacteraceae abundance in stool	Weighted mode	14	0.401841	0.317495	0.227847	-0.220448	1.02413	1.49457	0.802159	2.78467
GCST90032218	ASD	Barnesiella abundance in stool	MR Egger	11	-0.151301	0.14121	0.31185	-0.428072	0.12547	0.859589	0.651764	1.13368
GCST90032218	ASD	Barnesiella abundance in stool	Weighted median	11	-0.103303	0.0590736	0.0803413	-0.219087	0.0124817	0.901854	0.803252	1.01256
GCST90032218	ASD	Barnesiella abundance in stool	Inverse variance weighted	11	-0.041141	0.0439126	0.348818	-0.12721	0.0449276	0.959694	0.880549	1.04595
GCST90032218	ASD	Barnesiella abundance in stool	Simple mode	11	-0.124216	0.0981277	0.234258	-0.316546	0.0681143	0.883189	0.728661	1.07049
GCST90032218	ASD	Barnesiella abundance in stool	Weighted mode	11	-0.127145	0.0957159	0.213579	-0.314748	0.0604586	0.880606	0.729973	1.06232
GCST90032577	ASD	Terrisporobacter othiniensis abundance in stool	MR Egger	10	0.128935	0.247278	0.616201	-0.355731	0.6136	1.13762	0.700661	1.84707
GCST90032577	ASD	Terrisporobacter othiniensis abundance in stool	Weighted median	10	0.00147365	0.129136	0.990895	-0.251634	0.254581	1.00147	0.777529	1.28992
GCST90032577	ASD	Terrisporobacter othiniensis abundance in stool	Inverse variance weighted	10	0.0863807	0.0939479	0.357859	-0.0977573	0.270519	1.09022	0.906869	1.31064
GCST90032577	ASD	Terrisporobacter othiniensis abundance in stool	Simple mode	10	0.337607	0.222536	0.163553	-0.0985625	0.773777	1.40159	0.906139	2.16794
GCST90032577	ASD	Terrisporobacter othiniensis abundance in stool	Weighted mode	10	-0.095838	0.198337	0.640486	-0.484579	0.292903	0.908611	0.615957	1.34031
GCST90032458	ASD	Lawsonibacter sp000492175 abundance in stool	MR Egger	10	-0.409789	0.546971	0.475188	-1.48185	0.662273	0.66379	0.227217	1.9392
GCST90032458	ASD	Lawsonibacter sp000492175 abundance in stool	Weighted median	10	-0.229389	0.228673	0.315797	-0.677587	0.218809	0.795019	0.507841	1.24459
GCST90032458	ASD	Lawsonibacter sp000492175 abundance in stool	Inverse variance weighted	10	-0.205569	0.178858	0.250416	-0.556131	0.144993	0.814184	0.573423	1.15603
GCST90032458	ASD	Lawsonibacter sp000492175 abundance in stool	Simple mode	10	-0.210535	0.347082	0.559114	-0.890816	0.469746	0.810151	0.410321	1.59959
GCST90032458	ASD	Lawsonibacter sp000492175 abundance in stool	Weighted mode	10	-0.222397	0.306102	0.48597	-0.822358	0.377563	0.800597	0.439394	1.45873
GCST90032600	ASD	UBA1407 abundance in stool	MR Egger	9	0.0827935	0.492635	0.871287	-0.882771	1.04836	1.08632	0.413635	2.85296
GCST90032600	ASD	UBA1407 abundance in stool	Weighted median	9	-0.022938	0.299279	0.938907	-0.609525	0.563649	0.977323	0.543609	1.75707
GCST90032600	ASD	UBA1407 abundance in stool	Inverse variance weighted	9	-0.0284654	0.224331	0.899028	-0.468155	0.411224	0.971936	0.626157	1.50866
GCST90032600	ASD	UBA1407 abundance in stool	Simple mode	9	-0.312661	0.502568	0.551173	-1.29769	0.672372	0.731498	0.273161	1.95888
GCST90032600	ASD	UBA1407 abundance in stool	Weighted mode	9	0.0941789	0.392877	0.816578	-0.67586	0.864218	1.09876	0.508719	2.37315
GCST90032612	ASD	UBA2821 abundance in stool	MR Egger	21	-0.0968589	0.161622	0.556057	-0.413638	0.21992	0.907684	0.661241	1.24598
GCST90032612	ASD	UBA2821 abundance in stool	Weighted median	21	0.0199663	0.0985276	0.839411	-0.173148	0.21308	1.02017	0.841013	1.23748
GCST90032612	ASD	UBA2821 abundance in stool	Inverse variance weighted	21	-0.029714	0.068916	0.66635	-0.164789	0.105361	0.970723	0.848072	1.11111
GCST90032612	ASD	UBA2821 abundance in stool	Simple mode	21	0.0502351	0.164157	0.762753	-0.271512	0.371983	1.05152	0.762226	1.45061
GCST90032612	ASD	UBA2821 abundance in stool	Weighted mode	21	0.0578373	0.162491	0.725611	-0.260644	0.376319	1.05954	0.770555	1.45691
GCST90032498	ASD	Pandoraea abundance in stool	MR Egger	13	-0.435244	0.591298	0.477085	-1.59419	0.723701	0.647107	0.203073	2.06205
GCST90032498	ASD	Pandoraea abundance in stool	Weighted median	13	0.671042	0.269636	0.0128213	0.142555	1.19953	1.95628	1.15322	3.31855
GCST90032498	ASD	Pandoraea abundance in stool	Inverse variance weighted	13	0.5057	0.200708	0.0117497	0.112311	0.899088	1.65815	1.11886	2.45736
GCST90032498	ASD	Pandoraea abundance in stool	Simple mode	13	0.978724	0.482553	0.0653328	0.03292	1.92453	2.66106	1.03347	6.85192
GCST90032498	ASD	Pandoraea abundance in stool	Weighted mode	13	0.940791	0.503712	0.0864076	-0.0464847	1.92807	2.56201	0.954579	6.8762
GCST90032188	ASD	Alteromonadaceae abundance in stool	MR Egger	15	-1.08318	1.14709	0.362244	-3.33149	1.16512	0.338516	0.0357398	3.20631
GCST90032188	ASD	Alteromonadaceae abundance in stool	Weighted median	15	-0.0427483	0.439329	0.922485	-0.903832	0.818336	0.958152	0.405015	2.26672
GCST90032188	ASD	Alteromonadaceae abundance in stool	Inverse variance weighted	15	-0.125715	0.331502	0.704519	-0.775459	0.524029	0.881866	0.460493	1.68882
GCST90032188	ASD	Alteromonadaceae abundance in stool	Simple mode	15	0.349646	0.796423	0.667346	-1.21134	1.91064	1.41857	0.297797	6.75738
GCST90032188	ASD	Alteromonadaceae abundance in stool	Weighted mode	15	-0.346507	0.722175	0.638771	-1.76197	1.06896	0.707154	0.171706	2.91234
GCST90032195	ASD	Atopobiaceae abundance in stool	MR Egger	19	0.161807	0.30637	0.604226	-0.438678	0.762293	1.17563	0.644888	2.14319
GCST90032195	ASD	Atopobiaceae abundance in stool	Weighted median	19	-0.199383	0.165077	0.227116	-0.522934	0.124168	0.819236	0.592779	1.13221
GCST90032195	ASD	Atopobiaceae abundance in stool	Inverse variance weighted	19	-0.0710649	0.148618	0.632528	-0.362356	0.220227	0.931401	0.696034	1.24636
GCST90032195	ASD	Atopobiaceae abundance in stool	Simple mode	19	-0.0277875	0.315525	0.930796	-0.646217	0.590642	0.972595	0.524024	1.80515
GCST90032195	ASD	Atopobiaceae abundance in stool	Weighted mode	19	-0.0953491	0.25055	0.707984	-0.586427	0.395728	0.909056	0.556312	1.48547
GCST90032565	ASD	Staphylococcus aureus abundance in stool	MR Egger	14	0.187034	0.360741	0.613556	-0.520019	0.894086	1.20567	0.594509	2.4451
GCST90032565	ASD	Staphylococcus aureus abundance in stool	Weighted median	14	-0.061874	0.179947	0.730962	-0.41457	0.290822	0.940001	0.660624	1.33753
GCST90032565	ASD	Staphylococcus aureus abundance in stool	Inverse variance weighted	14	-0.126961	0.138295	0.358597	-0.39802	0.144098	0.880768	0.671649	1.155
GCST90032565	ASD	Staphylococcus aureus abundance in stool	Simple mode	14	-0.125594	0.298492	0.680801	-0.710638	0.459449	0.881973	0.491331	1.5832
GCST90032565	ASD	Staphylococcus aureus abundance in stool	Weighted mode	14	-0.0910069	0.297925	0.764845	-0.674939	0.492925	0.913011	0.509188	1.6371
GCST90032608	ASD	UBA1777 sp900316255 abundance in stool	MR Egger	11	-0.198498	0.4182	0.646343	-1.01817	0.621175	0.819961	0.361255	1.86111
GCST90032608	ASD	UBA1777 sp900316255 abundance in stool	Weighted median	11	-0.0575182	0.220234	0.793963	-0.489177	0.374141	0.944105	0.613131	1.45374
GCST90032608	ASD	UBA1777 sp900316255 abundance in stool	Inverse variance weighted	11	-0.0440054	0.165341	0.790124	-0.368074	0.280063	0.956949	0.692066	1.32321
GCST90032608	ASD	UBA1777 sp900316255 abundance in stool	Simple mode	11	0.301924	0.360704	0.422122	-0.405055	1.0089	1.35246	0.66694	2.74259
GCST90032608	ASD	UBA1777 sp900316255 abundance in stool	Weighted mode	11	-0.0082319	0.3501	0.981704	-0.694429	0.677965	0.991802	0.49936	1.96986
GCST90032524	ASD	Prevotella sp900318625 abundance in stool	MR Egger	9	0.313295	0.316162	0.354728	-0.306383	0.932973	1.36793	0.736105	2.54205
GCST90032524	ASD	Prevotella sp900318625 abundance in stool	Weighted median	9	-0.155156	0.172186	0.367539	-0.492641	0.182329	0.856282	0.61101	1.20001
GCST90032524	ASD	Prevotella sp900318625 abundance in stool	Inverse variance weighted	9	-0.162428	0.118063	0.168892	-0.393831	0.0689755	0.850077	0.674468	1.07141
GCST90032524	ASD	Prevotella sp900318625 abundance in stool	Simple mode	9	-0.170028	0.235679	0.491183	-0.631959	0.291903	0.843641	0.531549	1.33897
GCST90032524	ASD	Prevotella sp900318625 abundance in stool	Weighted mode	9	-0.178402	0.226142	0.452917	-0.62164	0.264836	0.836606	0.537063	1.30322
GCST90032361	ASD	Enterococcus A abundance in stool	MR Egger	18	0.00962864	0.216318	0.965047	-0.414354	0.433611	1.00968	0.660767	1.54282
GCST90032361	ASD	Enterococcus A abundance in stool	Weighted median	18	0.0660267	0.154064	0.668238	-0.235938	0.367991	1.06826	0.78983	1.44483
GCST90032361	ASD	Enterococcus A abundance in stool	Inverse variance weighted	18	0.0787245	0.110844	0.477564	-0.13853	0.295979	1.08191	0.870637	1.34444
GCST90032361	ASD	Enterococcus A abundance in stool	Simple mode	18	0.181515	0.280882	0.526758	-0.369014	0.732044	1.19903	0.691416	2.07933
GCST90032361	ASD	Enterococcus A abundance in stool	Weighted mode	18	0.0484811	0.235337	0.839232	-0.412779	0.509742	1.04968	0.661808	1.66486
GCST90032244	ASD	Brachyspira abundance in stool	MR Egger	16	0.128206	0.310065	0.685517	-0.479521	0.735934	1.13679	0.61908	2.08743
GCST90032244	ASD	Brachyspira abundance in stool	Weighted median	16	0.0836909	0.142217	0.556215	-0.195055	0.362436	1.08729	0.82279	1.43683
GCST90032244	ASD	Brachyspira abundance in stool	Inverse variance weighted	16	0.201673	0.108126	0.0621569	-0.010253	0.413599	1.22345	0.989799	1.51225
GCST90032244	ASD	Brachyspira abundance in stool	Simple mode	16	-0.0146066	0.239073	0.952089	-0.483189	0.453976	0.9855	0.616813	1.57456
GCST90032244	ASD	Brachyspira abundance in stool	Weighted mode	16	-0.0299026	0.250842	0.906692	-0.521553	0.461748	0.97054	0.593598	1.58685
GCST90032560	ASD	Sorangium abundance in stool	MR Egger	16	0.311182	0.291975	0.304557	-0.261089	0.883453	1.36504	0.770213	2.41924
GCST90032560	ASD	Sorangium abundance in stool	Weighted median	16	0.0931583	0.202788	0.645955	-0.304306	0.490622	1.09764	0.737635	1.63333
GCST90032560	ASD	Sorangium abundance in stool	Inverse variance weighted	16	-0.0758578	0.144321	0.599152	-0.358726	0.207011	0.926948	0.698566	1.23
GCST90032560	ASD	Sorangium abundance in stool	Simple mode	16	0.210263	0.321171	0.522588	-0.419232	0.839758	1.234	0.657552	2.31581
GCST90032560	ASD	Sorangium abundance in stool	Weighted mode	16	0.134012	0.277914	0.63662	-0.410699	0.678723	1.14341	0.663186	1.97136
GCST90032407	ASD	GCA-900066135 sp900066135 abundance in stool	MR Egger	16	-0.464233	0.379605	0.24154	-1.20826	0.279792	0.628617	0.298717	1.32285
GCST90032407	ASD	GCA-900066135 sp900066135 abundance in stool	Weighted median	16	-0.092126	0.173764	0.595989	-0.432704	0.248452	0.91199	0.648752	1.28204
GCST90032407	ASD	GCA-900066135 sp900066135 abundance in stool	Inverse variance weighted	16	-0.0310088	0.130144	0.811676	-0.286092	0.224074	0.969467	0.751193	1.25116
GCST90032407	ASD	GCA-900066135 sp900066135 abundance in stool	Simple mode	16	-0.131803	0.313078	0.679731	-0.745436	0.481829	0.876513	0.474527	1.61903
GCST90032407	ASD	GCA-900066135 sp900066135 abundance in stool	Weighted mode	16	-0.124993	0.319662	0.701283	-0.751531	0.501545	0.882503	0.471644	1.65127
GCST90032639	ASD	UNC496MF abundance in stool	MR Egger	11	0.684376	0.907493	0.470036	-1.09431	2.46306	1.98254	0.33477	11.7407
GCST90032639	ASD	UNC496MF abundance in stool	Weighted median	11	-0.41704	0.296355	0.159359	-0.997896	0.163816	0.658994	0.368654	1.178
GCST90032639	ASD	UNC496MF abundance in stool	Inverse variance weighted	11	-0.291547	0.25658	0.255839	-0.794444	0.21135	0.747107	0.451832	1.23534
GCST90032639	ASD	UNC496MF abundance in stool	Simple mode	11	-0.461322	0.447449	0.326829	-1.33832	0.415677	0.63045	0.262286	1.5154
GCST90032639	ASD	UNC496MF abundance in stool	Weighted mode	11	-0.493209	0.367844	0.209643	-1.21418	0.227764	0.610663	0.296953	1.25579
GCST90032272	ASD	CAG-302 abundance in stool	MR Egger	18	-0.11908	0.067074	0.0948614	-0.250545	0.012385	0.887737	0.778376	1.01246
GCST90032272	ASD	CAG-302 abundance in stool	Weighted median	18	-0.0171726	0.041323	0.677725	-0.0981655	0.0638204	0.982974	0.906499	1.0659
GCST90032272	ASD	CAG-302 abundance in stool	Inverse variance weighted	18	-0.0285075	0.0312111	0.361044	-0.0896812	0.0326662	0.971895	0.914223	1.03321
GCST90032272	ASD	CAG-302 abundance in stool	Simple mode	18	0.0250416	0.0750996	0.742875	-0.122154	0.172237	1.02536	0.885012	1.18796
GCST90032272	ASD	CAG-302 abundance in stool	Weighted mode	18	0.0175925	0.0779183	0.824064	-0.135127	0.170312	1.01775	0.873605	1.18568
GCST90032399	ASD	Flavobacteriales abundance in stool	MR Egger	19	-0.0893836	0.426849	0.836622	-0.926008	0.747241	0.914495	0.396132	2.11117
GCST90032399	ASD	Flavobacteriales abundance in stool	Weighted median	19	0.223683	0.238426	0.348161	-0.243633	0.690998	1.25067	0.783776	1.99571
GCST90032399	ASD	Flavobacteriales abundance in stool	Inverse variance weighted	19	0.0119319	0.197264	0.951768	-0.374706	0.39857	1.012	0.687491	1.48969
GCST90032399	ASD	Flavobacteriales abundance in stool	Simple mode	19	0.272739	0.477089	0.574614	-0.662356	1.20783	1.31356	0.515635	3.34623
GCST90032399	ASD	Flavobacteriales abundance in stool	Weighted mode	19	0.487293	0.348254	0.178737	-0.195286	1.16987	1.6279	0.8226	3.22158
GCST90032615	ASD	UBA3792 abundance in stool	MR Egger	13	0.486706	0.309572	0.144208	-0.120055	1.09347	1.62695	0.886871	2.9846
GCST90032615	ASD	UBA3792 abundance in stool	Weighted median	13	0.0622937	0.166652	0.708557	-0.264345	0.388932	1.06427	0.767709	1.4754
GCST90032615	ASD	UBA3792 abundance in stool	Inverse variance weighted	13	0.0817144	0.130926	0.532545	-0.174901	0.338329	1.08515	0.83954	1.4026
GCST90032615	ASD	UBA3792 abundance in stool	Simple mode	13	-0.218741	0.299008	0.478483	-0.804797	0.367315	0.80353	0.447179	1.44385
GCST90032615	ASD	UBA3792 abundance in stool	Weighted mode	13	0.0646367	0.245423	0.796734	-0.416392	0.545666	1.06677	0.659421	1.72576
GCST90032300	ASD	CAG-822 abundance in stool	MR Egger	18	0.124625	0.148515	0.413755	-0.166465	0.415715	1.13272	0.846652	1.51545
GCST90032300	ASD	CAG-822 abundance in stool	Weighted median	18	0.0707313	0.0861221	0.411481	-0.098068	0.239531	1.07329	0.906587	1.27065
GCST90032300	ASD	CAG-822 abundance in stool	Inverse variance weighted	18	0.0635899	0.0614482	0.300737	-0.0568485	0.184028	1.06566	0.944737	1.20205
GCST90032300	ASD	CAG-822 abundance in stool	Simple mode	18	0.172529	0.152258	0.272885	-0.125896	0.470954	1.18831	0.881707	1.60152
GCST90032300	ASD	CAG-822 abundance in stool	Weighted mode	18	0.158193	0.142899	0.283703	-0.12189	0.438275	1.17139	0.885246	1.55003
GCST90032429	ASD	Herbinix abundance in stool	MR Egger	13	0.252937	0.507257	0.627857	-0.741288	1.24716	1.2878	0.4765	3.48045
GCST90032429	ASD	Herbinix abundance in stool	Weighted median	13	0.123919	0.21117	0.557324	-0.289974	0.537812	1.13192	0.748283	1.71226
GCST90032429	ASD	Herbinix abundance in stool	Inverse variance weighted	13	0.0445213	0.166113	0.788686	-0.281061	0.370104	1.04553	0.754982	1.44788
GCST90032429	ASD	Herbinix abundance in stool	Simple mode	13	0.243876	0.366161	0.517988	-0.4738	0.961552	1.27619	0.622632	2.61575
GCST90032429	ASD	Herbinix abundance in stool	Weighted mode	13	0.260025	0.288341	0.384909	-0.305124	0.825174	1.29696	0.737032	2.28228
GCST90032449	ASD	Lachnoanaerobaculum saburreum abundance in stool	MR Egger	12	-0.156455	0.361041	0.673963	-0.864096	0.551185	0.85517	0.421432	1.73531
GCST90032449	ASD	Lachnoanaerobaculum saburreum abundance in stool	Weighted median	12	0.122333	0.181567	0.500464	-0.233539	0.478204	1.13013	0.791727	1.61317
GCST90032449	ASD	Lachnoanaerobaculum saburreum abundance in stool	Inverse variance weighted	12	0.0656157	0.135681	0.628667	-0.200319	0.33155	1.06782	0.81847	1.39313
GCST90032449	ASD	Lachnoanaerobaculum saburreum abundance in stool	Simple mode	12	0.176278	0.320955	0.593822	-0.452794	0.80535	1.19277	0.635849	2.23748
GCST90032449	ASD	Lachnoanaerobaculum saburreum abundance in stool	Weighted mode	12	0.160689	0.283425	0.58213	-0.394824	0.716201	1.17432	0.673799	2.04664
GCST90032575	ASD	Tannerellaceae abundance in stool	MR Egger	19	0.302504	0.216105	0.179558	-0.121062	0.72607	1.35324	0.885979	2.06694
GCST90032575	ASD	Tannerellaceae abundance in stool	Weighted median	19	-0.028587	0.0729751	0.695253	-0.171618	0.114444	0.971818	0.842301	1.12125
GCST90032575	ASD	Tannerellaceae abundance in stool	Inverse variance weighted	19	-0.0105427	0.0561693	0.851116	-0.120635	0.0995491	0.989513	0.886358	1.10467
GCST90032575	ASD	Tannerellaceae abundance in stool	Simple mode	19	0.021549	0.1244	0.864409	-0.222275	0.265373	1.02178	0.800695	1.30392
GCST90032575	ASD	Tannerellaceae abundance in stool	Weighted mode	19	-0.0571831	0.110196	0.610138	-0.273168	0.158802	0.944421	0.760965	1.17211
GCST90032226	ASD	Bifidobacterium kashiwanohense abundance in stool	MR Egger	10	-0.233318	0.166188	0.197946	-0.559048	0.0924109	0.791901	0.571753	1.09682
GCST90032226	ASD	Bifidobacterium kashiwanohense abundance in stool	Weighted median	10	-0.0744644	0.0813352	0.359916	-0.233881	0.0849527	0.928241	0.791456	1.08867
GCST90032226	ASD	Bifidobacterium kashiwanohense abundance in stool	Inverse variance weighted	10	-0.00367994	0.0606193	0.951594	-0.122494	0.115134	0.996327	0.884711	1.12202
GCST90032226	ASD	Bifidobacterium kashiwanohense abundance in stool	Simple mode	10	-0.0652487	0.109256	0.565088	-0.27939	0.148893	0.936834	0.756245	1.16055
GCST90032226	ASD	Bifidobacterium kashiwanohense abundance in stool	Weighted mode	10	-0.0764106	0.100688	0.46733	-0.273759	0.120938	0.926436	0.760515	1.12856
GCST90032379	ASD	Faecalibacterium prausnitzii E abundance in stool	MR Egger	14	-0.31733	0.237425	0.206159	-0.782682	0.148023	0.728091	0.457178	1.15954
GCST90032379	ASD	Faecalibacterium prausnitzii E abundance in stool	Weighted median	14	0.0126082	0.129447	0.922408	-0.241107	0.266324	1.01269	0.785757	1.30516
GCST90032379	ASD	Faecalibacterium prausnitzii E abundance in stool	Inverse variance weighted	14	-0.00932746	0.0923879	0.919582	-0.190408	0.171753	0.990716	0.826622	1.18738
GCST90032379	ASD	Faecalibacterium prausnitzii E abundance in stool	Simple mode	14	-0.0156101	0.232157	0.947414	-0.470637	0.439417	0.984511	0.624604	1.5518
GCST90032379	ASD	Faecalibacterium prausnitzii E abundance in stool	Weighted mode	14	0.000608065	0.210929	0.997744	-0.412812	0.414028	1.00061	0.661786	1.5129
GCST90032238	ASD	Blautia sp001304935 abundance in stool	MR Egger	11	-0.205372	0.253062	0.437987	-0.701374	0.29063	0.814344	0.495903	1.33727
GCST90032238	ASD	Blautia sp001304935 abundance in stool	Weighted median	11	-0.0848576	0.11568	0.463222	-0.311591	0.141876	0.918643	0.732281	1.15243
GCST90032238	ASD	Blautia sp001304935 abundance in stool	Inverse variance weighted	11	-0.042892	0.0913145	0.638557	-0.221868	0.136084	0.958015	0.801021	1.14578
GCST90032238	ASD	Blautia sp001304935 abundance in stool	Simple mode	11	-0.128926	0.169374	0.464115	-0.460898	0.203047	0.879039	0.630717	1.22513
GCST90032238	ASD	Blautia sp001304935 abundance in stool	Weighted mode	11	-0.134936	0.163347	0.428035	-0.455097	0.185225	0.873772	0.634387	1.20349
GCST90032384	ASD	Faecalicatena sp001517425 abundance in stool	MR Egger	14	0.241169	0.421833	0.578067	-0.585625	1.06796	1.27274	0.556758	2.90944
GCST90032384	ASD	Faecalicatena sp001517425 abundance in stool	Weighted median	14	0.129347	0.177212	0.465453	-0.217989	0.476682	1.13808	0.804134	1.61072
GCST90032384	ASD	Faecalicatena sp001517425 abundance in stool	Inverse variance weighted	14	0.099964	0.123615	0.418705	-0.142322	0.34225	1.10513	0.867342	1.40811
GCST90032384	ASD	Faecalicatena sp001517425 abundance in stool	Simple mode	14	0.00853142	0.290662	0.97703	-0.561166	0.578229	1.00857	0.570543	1.78288
GCST90032384	ASD	Faecalicatena sp001517425 abundance in stool	Weighted mode	14	0.035519	0.264068	0.895062	-0.482054	0.553092	1.03616	0.617513	1.73862
GCST90032479	ASD	Microvirga abundance in stool	MR Egger	7	-0.879021	0.595567	0.199986	-2.04633	0.28829	0.415189	0.129208	1.33414
GCST90032479	ASD	Microvirga abundance in stool	Weighted median	7	0.124593	0.309516	0.687285	-0.482059	0.731245	1.13269	0.617511	2.07767
GCST90032479	ASD	Microvirga abundance in stool	Inverse variance weighted	7	0.262677	0.338108	0.437216	-0.400015	0.925369	1.30041	0.67031	2.5228
GCST90032479	ASD	Microvirga abundance in stool	Simple mode	7	0.166028	0.43409	0.715291	-0.684788	1.01684	1.18061	0.504197	2.76446
GCST90032479	ASD	Microvirga abundance in stool	Weighted mode	7	0.152714	0.396061	0.713106	-0.623565	0.928993	1.16499	0.53603	2.53196
GCST90032320	ASD	Citrobacter A abundance in stool	MR Egger	17	-0.17869	0.189484	0.360605	-0.550078	0.192698	0.836365	0.576905	1.21252
GCST90032320	ASD	Citrobacter A abundance in stool	Weighted median	17	0.0168612	0.132551	0.898778	-0.242939	0.276662	1.017	0.784319	1.31872
GCST90032320	ASD	Citrobacter A abundance in stool	Inverse variance weighted	17	0.0199281	0.0975833	0.838185	-0.171335	0.211191	1.02013	0.842539	1.23515
GCST90032320	ASD	Citrobacter A abundance in stool	Simple mode	17	0.00750882	0.205138	0.971254	-0.394561	0.409579	1.00754	0.673976	1.50618
GCST90032320	ASD	Citrobacter A abundance in stool	Weighted mode	17	0.0197258	0.167474	0.907705	-0.308524	0.347975	1.01992	0.73453	1.4162
GCST90032416	ASD	Geobacteraceae abundance in stool	MR Egger	7	-0.381335	0.687844	0.603193	-1.72951	0.966839	0.682949	0.177372	2.62962
GCST90032416	ASD	Geobacteraceae abundance in stool	Weighted median	7	0.0911947	0.340829	0.789032	-0.57683	0.75922	1.09548	0.561676	2.13661
GCST90032416	ASD	Geobacteraceae abundance in stool	Inverse variance weighted	7	-0.00409859	0.325694	0.98996	-0.642459	0.634262	0.99591	0.525997	1.88563
GCST90032416	ASD	Geobacteraceae abundance in stool	Simple mode	7	0.128972	0.42189	0.770161	-0.697932	0.955876	1.13766	0.497613	2.60095
GCST90032416	ASD	Geobacteraceae abundance in stool	Weighted mode	7	0.128972	0.419336	0.768811	-0.692926	0.95087	1.13766	0.500111	2.58796
GCST90032417	ASD	Geobacter C abundance in stool	MR Egger	10	0.176445	0.374228	0.649881	-0.557042	0.909933	1.19297	0.572901	2.48416
GCST90032417	ASD	Geobacter C abundance in stool	Weighted median	10	0.150431	0.236031	0.523907	-0.31219	0.613053	1.16234	0.731842	1.84606
GCST90032417	ASD	Geobacter C abundance in stool	Inverse variance weighted	10	0.189707	0.178391	0.287586	-0.159939	0.539353	1.2089	0.852196	1.7149
GCST90032417	ASD	Geobacter C abundance in stool	Simple mode	10	0.144308	0.39786	0.725194	-0.635498	0.924114	1.15524	0.529672	2.51963
GCST90032417	ASD	Geobacter C abundance in stool	Weighted mode	10	0.220556	0.394524	0.58977	-0.552711	0.993823	1.24677	0.575388	2.70154
GCST90032230	ASD	Bifidobacterium abundance in stool	MR Egger	13	0.0222734	0.125035	0.861853	-0.222795	0.267341	1.02252	0.800279	1.30649
GCST90032230	ASD	Bifidobacterium abundance in stool	Weighted median	13	-0.0423559	0.0662134	0.522375	-0.172134	0.0874223	0.958529	0.841866	1.09136
GCST90032230	ASD	Bifidobacterium abundance in stool	Inverse variance weighted	13	-0.00594191	0.0500496	0.905497	-0.104039	0.0921554	0.994076	0.90119	1.09654
GCST90032230	ASD	Bifidobacterium abundance in stool	Simple mode	13	-0.0302615	0.110395	0.788653	-0.246635	0.186112	0.970192	0.781426	1.20456
GCST90032230	ASD	Bifidobacterium abundance in stool	Weighted mode	13	-0.0329272	0.0770094	0.676534	-0.183866	0.118011	0.967609	0.832048	1.12526
GCST90032550	ASD	Ruminococcus D bicirculans abundance in stool	MR Egger	20	0.026876	0.111168	0.811699	-0.191014	0.244766	1.02724	0.826121	1.27732
GCST90032550	ASD	Ruminococcus D bicirculans abundance in stool	Weighted median	20	-0.00455829	0.0538486	0.93254	-0.110102	0.100985	0.995452	0.895743	1.10626
GCST90032550	ASD	Ruminococcus D bicirculans abundance in stool	Inverse variance weighted	20	-0.00962521	0.037399	0.796897	-0.0829273	0.0636769	0.990421	0.920418	1.06575
GCST90032550	ASD	Ruminococcus D bicirculans abundance in stool	Simple mode	20	0.0648193	0.102416	0.534342	-0.135916	0.265555	1.06697	0.872916	1.30415
GCST90032550	ASD	Ruminococcus D bicirculans abundance in stool	Weighted mode	20	0.0437882	0.0907011	0.634771	-0.133986	0.221562	1.04476	0.874602	1.24803
GCST90032286	ASD	CAG-485 sp002362485 abundance in stool	MR Egger	12	0.0838155	0.186891	0.663373	-0.282491	0.450123	1.08743	0.753903	1.5685
GCST90032286	ASD	CAG-485 sp002362485 abundance in stool	Weighted median	12	0.046392	0.101138	0.646448	-0.151838	0.244622	1.04748	0.859128	1.27714
GCST90032286	ASD	CAG-485 sp002362485 abundance in stool	Inverse variance weighted	12	0.000499225	0.0907648	0.995611	-0.1774	0.178398	1.0005	0.837445	1.1953
GCST90032286	ASD	CAG-485 sp002362485 abundance in stool	Simple mode	12	0.0723953	0.212274	0.739493	-0.343661	0.488451	1.07508	0.709169	1.62979
GCST90032286	ASD	CAG-485 sp002362485 abundance in stool	Weighted mode	12	0.145604	0.129649	0.285323	-0.108507	0.399715	1.15674	0.897172	1.4914
GCST90032290	ASD	CAG-495 abundance in stool	MR Egger	18	0.0609486	0.0604289	0.328177	-0.0574921	0.179389	1.06284	0.944129	1.19649
GCST90032290	ASD	CAG-495 abundance in stool	Weighted median	18	0.0385676	0.037195	0.299782	-0.0343347	0.11147	1.03932	0.966248	1.11792
GCST90032290	ASD	CAG-495 abundance in stool	Inverse variance weighted	18	0.0285862	0.0276036	0.30039	-0.0255168	0.0826892	1.029	0.974806	1.0862
GCST90032290	ASD	CAG-495 abundance in stool	Simple mode	18	0.0485032	0.059558	0.426685	-0.0682304	0.165237	1.0497	0.934045	1.17967
GCST90032290	ASD	CAG-495 abundance in stool	Weighted mode	18	0.0448049	0.0498375	0.3812	-0.0528766	0.142486	1.04582	0.948497	1.15314
GCST90032470	ASD	Massiliomicrobiota abundance in stool	MR Egger	15	-0.276361	0.16923	0.126433	-0.608053	0.0553304	0.758539	0.54441	1.05689
GCST90032470	ASD	Massiliomicrobiota abundance in stool	Weighted median	15	-0.0650321	0.0765858	0.395803	-0.21514	0.085076	0.937037	0.806428	1.0888
GCST90032470	ASD	Massiliomicrobiota abundance in stool	Inverse variance weighted	15	-0.0436123	0.057501	0.448175	-0.156314	0.0690898	0.957325	0.85529	1.07153
GCST90032470	ASD	Massiliomicrobiota abundance in stool	Simple mode	15	-0.0796809	0.132164	0.55622	-0.338723	0.179361	0.923411	0.71268	1.19645
GCST90032470	ASD	Massiliomicrobiota abundance in stool	Weighted mode	15	-0.0796809	0.128042	0.543746	-0.330643	0.171282	0.923411	0.718461	1.18682
GCST90032434	ASD	Hydrogenophaga abundance in stool	MR Egger	9	0.606807	0.766907	0.454774	-0.896332	2.10994	1.83456	0.408064	8.24779
GCST90032434	ASD	Hydrogenophaga abundance in stool	Weighted median	9	0.136863	0.320997	0.66984	-0.492292	0.766018	1.14667	0.611224	2.15118
GCST90032434	ASD	Hydrogenophaga abundance in stool	Inverse variance weighted	9	0.257159	0.248968	0.301651	-0.230819	0.745137	1.29325	0.793883	2.10673
GCST90032434	ASD	Hydrogenophaga abundance in stool	Simple mode	9	0.759303	0.498125	0.165934	-0.217022	1.73563	2.13679	0.804913	5.67249
GCST90032434	ASD	Hydrogenophaga abundance in stool	Weighted mode	9	-0.0276728	0.44445	0.951881	-0.898794	0.843449	0.972707	0.40706	2.32437
GCST90032296	ASD	CAG-776 sp000438195 abundance in stool	MR Egger	20	0.141496	0.103924	0.190145	-0.0621948	0.345187	1.152	0.9397	1.41225
GCST90032296	ASD	CAG-776 sp000438195 abundance in stool	Weighted median	20	0.0013613	0.0662176	0.983598	-0.128425	0.131148	1.00136	0.879479	1.14014
GCST90032296	ASD	CAG-776 sp000438195 abundance in stool	Inverse variance weighted	20	-0.0253123	0.050499	0.616199	-0.12429	0.0736657	0.975005	0.883123	1.07645
GCST90032296	ASD	CAG-776 sp000438195 abundance in stool	Simple mode	20	0.0131158	0.1036	0.900586	-0.189939	0.216171	1.0132	0.827009	1.24131
GCST90032296	ASD	CAG-776 sp000438195 abundance in stool	Weighted mode	20	0.00478028	0.095945	0.960783	-0.183272	0.192833	1.00479	0.832542	1.21268
GCST90032414	ASD	Geminocystis abundance in stool	MR Egger	10	0.870796	0.754362	0.281674	-0.607754	2.34935	2.38881	0.544572	10.4787
GCST90032414	ASD	Geminocystis abundance in stool	Weighted median	10	0.144008	0.205361	0.48315	-0.258499	0.546515	1.15489	0.77221	1.72722
GCST90032414	ASD	Geminocystis abundance in stool	Inverse variance weighted	10	0.170643	0.207398	0.410634	-0.235857	0.577143	1.18607	0.789893	1.78094
GCST90032414	ASD	Geminocystis abundance in stool	Simple mode	10	0.467373	0.408055	0.2816	-0.332415	1.26716	1.5958	0.717189	3.55076
GCST90032414	ASD	Geminocystis abundance in stool	Weighted mode	10	0.105367	0.336509	0.761326	-0.55419	0.764924	1.11112	0.574537	2.14883
GCST90032338	ASD	Demequinaceae abundance in stool	MR Egger	13	-0.557625	0.532743	0.317691	-1.6018	0.486552	0.572568	0.201533	1.6267
GCST90032338	ASD	Demequinaceae abundance in stool	Weighted median	13	0.240776	0.266812	0.366834	-0.282175	0.763728	1.27224	0.754141	2.14626
GCST90032338	ASD	Demequinaceae abundance in stool	Inverse variance weighted	13	0.0644479	0.209301	0.758144	-0.345782	0.474678	1.06657	0.707667	1.6075
GCST90032338	ASD	Demequinaceae abundance in stool	Simple mode	13	0.422945	0.416965	0.330435	-0.394306	1.2402	1.52645	0.674148	3.45629
GCST90032338	ASD	Demequinaceae abundance in stool	Weighted mode	13	0.379593	0.440807	0.406043	-0.484388	1.24357	1.46169	0.616074	3.46799
GCST90032339	ASD	Demequina abundance in stool	MR Egger	17	-0.183149	0.433477	0.678645	-1.03276	0.666465	0.832644	0.356021	1.94734
GCST90032339	ASD	Demequina abundance in stool	Weighted median	17	0.281057	0.236054	0.233792	-0.181609	0.743722	1.32453	0.833927	2.10375
GCST90032339	ASD	Demequina abundance in stool	Inverse variance weighted	17	0.0872097	0.186044	0.639242	-0.277436	0.451856	1.09113	0.757724	1.57122
GCST90032339	ASD	Demequina abundance in stool	Simple mode	17	0.47622	0.481549	0.337416	-0.467616	1.42006	1.60998	0.626494	4.13736
GCST90032339	ASD	Demequina abundance in stool	Weighted mode	17	0.463627	0.433535	0.300753	-0.386101	1.31335	1.58983	0.679702	3.71863
GCST90032315	ASD	Cetobacterium A abundance in stool	MR Egger	23	0.106419	0.347671	0.76255	-0.575016	0.787853	1.11229	0.562696	2.19867
GCST90032315	ASD	Cetobacterium A abundance in stool	Weighted median	23	0.204499	0.149404	0.171071	-0.0883319	0.49733	1.22691	0.915457	1.64433
GCST90032315	ASD	Cetobacterium A abundance in stool	Inverse variance weighted	23	0.110539	0.114147	0.332848	-0.113189	0.334266	1.11688	0.892982	1.39691
GCST90032315	ASD	Cetobacterium A abundance in stool	Simple mode	23	0.336518	0.334489	0.325323	-0.319081	0.992116	1.40006	0.726817	2.69694
GCST90032315	ASD	Cetobacterium A abundance in stool	Weighted mode	23	0.359947	0.333686	0.292407	-0.294078	1.01397	1.43325	0.745218	2.75653
GCST90032522	ASD	Prevotella sp002933775 abundance in stool	MR Egger	13	-0.15736	0.167877	0.368701	-0.486399	0.171679	0.854396	0.614836	1.1873
GCST90032522	ASD	Prevotella sp002933775 abundance in stool	Weighted median	13	0.203142	0.104999	0.0530269	-0.00265629	0.40894	1.22525	0.997347	1.50522
GCST90032522	ASD	Prevotella sp002933775 abundance in stool	Inverse variance weighted	13	0.0881281	0.075599	0.243723	-0.0600459	0.236302	1.09213	0.941721	1.26656
GCST90032522	ASD	Prevotella sp002933775 abundance in stool	Simple mode	13	0.29187	0.183322	0.137345	-0.0674424	0.651181	1.33893	0.934782	1.91781
GCST90032522	ASD	Prevotella sp002933775 abundance in stool	Weighted mode	13	0.298776	0.198374	0.157898	-0.090037	0.687589	1.34821	0.913897	1.98891
GCST90032445	ASD	Klebsiella A abundance in stool	MR Egger	30	0.0318118	0.101416	0.756093	-0.166964	0.230588	1.03232	0.84623	1.25934
GCST90032445	ASD	Klebsiella A abundance in stool	Weighted median	30	-0.0562925	0.0786041	0.473897	-0.210357	0.0977715	0.945263	0.810295	1.10271
GCST90032445	ASD	Klebsiella A abundance in stool	Inverse variance weighted	30	-0.0980886	0.0557432	0.0784672	-0.207345	0.0111682	0.906569	0.812739	1.01123
GCST90032445	ASD	Klebsiella A abundance in stool	Simple mode	30	-0.0553191	0.138146	0.691768	-0.326086	0.215447	0.946183	0.721743	1.24042
GCST90032445	ASD	Klebsiella A abundance in stool	Weighted mode	30	-0.0466832	0.128209	0.718412	-0.297973	0.204607	0.95439	0.742321	1.22704
GCST90032259	ASD	CAG-177 sp003514385 abundance in stool	MR Egger	8	-0.00267552	0.204419	0.989982	-0.403337	0.397986	0.997328	0.668087	1.48882
GCST90032259	ASD	CAG-177 sp003514385 abundance in stool	Weighted median	8	0.101701	0.0659229	0.122896	-0.0275077	0.23091	1.10705	0.972867	1.25975
GCST90032259	ASD	CAG-177 sp003514385 abundance in stool	Inverse variance weighted	8	0.0555177	0.0620417	0.37087	-0.0660841	0.17712	1.05709	0.936052	1.19377
GCST90032259	ASD	CAG-177 sp003514385 abundance in stool	Simple mode	8	0.148775	0.104741	0.19846	-0.0565167	0.354066	1.16041	0.945051	1.42485
GCST90032259	ASD	CAG-177 sp003514385 abundance in stool	Weighted mode	8	0.102321	0.0952121	0.318166	-0.0842946	0.288937	1.10774	0.91916	1.33501
GCST90032611	ASD	UBA2658 sp002841545 abundance in stool	MR Egger	10	-0.109036	0.452314	0.815569	-0.995572	0.7775	0.896698	0.369512	2.17602
GCST90032611	ASD	UBA2658 sp002841545 abundance in stool	Weighted median	10	0.0125871	0.219899	0.954354	-0.418415	0.443589	1.01267	0.658089	1.55829
GCST90032611	ASD	UBA2658 sp002841545 abundance in stool	Inverse variance weighted	10	0.047876	0.178013	0.787971	-0.30103	0.396782	1.04904	0.740055	1.48703
GCST90032611	ASD	UBA2658 sp002841545 abundance in stool	Simple mode	10	-0.0417274	0.319278	0.898893	-0.667511	0.584057	0.959131	0.512984	1.7933
GCST90032611	ASD	UBA2658 sp002841545 abundance in stool	Weighted mode	10	-0.0847238	0.299662	0.783778	-0.672061	0.502614	0.918766	0.510655	1.65304
GCST90032393	ASD	Fibrobacterales abundance in stool	MR Egger	12	-1.26786	0.831373	0.158236	-2.89735	0.361629	0.281432	0.055169	1.43567
GCST90032393	ASD	Fibrobacterales abundance in stool	Weighted median	12	-0.718925	0.441771	0.103658	-1.5848	0.146946	0.487276	0.20499	1.15829
GCST90032393	ASD	Fibrobacterales abundance in stool	Inverse variance weighted	12	-0.75692	0.333622	0.0232808	-1.41082	-0.103021	0.469109	0.243943	0.902108
GCST90032393	ASD	Fibrobacterales abundance in stool	Simple mode	12	-1.48142	0.840054	0.105538	-3.12792	0.165086	0.227315	0.0438086	1.17949
GCST90032393	ASD	Fibrobacterales abundance in stool	Weighted mode	12	-0.176894	0.71894	0.810175	-1.58602	1.23223	0.837868	0.20474	3.42886
GCST90032287	ASD	CAG-485 sp002404675 abundance in stool	MR Egger	12	-0.190136	0.386747	0.633593	-0.94816	0.567887	0.826846	0.387453	1.76453
GCST90032287	ASD	CAG-485 sp002404675 abundance in stool	Weighted median	12	-0.00641235	0.149477	0.965782	-0.299386	0.286562	0.993608	0.741273	1.33184
GCST90032287	ASD	CAG-485 sp002404675 abundance in stool	Inverse variance weighted	12	0.000834228	0.131574	0.994941	-0.257051	0.258719	1.00083	0.773329	1.29527
GCST90032287	ASD	CAG-485 sp002404675 abundance in stool	Simple mode	12	-0.225206	0.261994	0.408361	-0.738715	0.288303	0.798352	0.477727	1.33416
GCST90032287	ASD	CAG-485 sp002404675 abundance in stool	Weighted mode	12	-0.159497	0.244397	0.527408	-0.638516	0.319521	0.852572	0.528076	1.37647
GCST90032555	ASD	Ruminococcus abundance in stool	MR Egger	11	0.231286	0.413412	0.5895	-0.579002	1.04157	1.26022	0.560458	2.83367
GCST90032555	ASD	Ruminococcus abundance in stool	Weighted median	11	0.184409	0.21112	0.382402	-0.229386	0.598205	1.20251	0.795021	1.81885
GCST90032555	ASD	Ruminococcus abundance in stool	Inverse variance weighted	11	0.0655129	0.161402	0.684816	-0.250834	0.38186	1.06771	0.778151	1.46501
GCST90032555	ASD	Ruminococcus abundance in stool	Simple mode	11	0.392905	0.421082	0.372758	-0.432416	1.21823	1.48128	0.648939	3.38118
GCST90032555	ASD	Ruminococcus abundance in stool	Weighted mode	11	0.36723	0.380765	0.357562	-0.379069	1.11353	1.44373	0.684498	3.04508
GCST90032266	ASD	CAG-269 sp001915995 abundance in stool	MR Egger	10	0.0057039	0.170336	0.974107	-0.328154	0.339562	1.00572	0.720252	1.40433
GCST90032266	ASD	CAG-269 sp001915995 abundance in stool	Weighted median	10	0.0205623	0.0865952	0.812305	-0.149164	0.190289	1.02078	0.861428	1.2096
GCST90032266	ASD	CAG-269 sp001915995 abundance in stool	Inverse variance weighted	10	-0.0170384	0.0644246	0.791417	-0.143311	0.109234	0.983106	0.866485	1.11542
GCST90032266	ASD	CAG-269 sp001915995 abundance in stool	Simple mode	10	0.10928	0.152434	0.491618	-0.18949	0.40805	1.11547	0.827381	1.50388
GCST90032266	ASD	CAG-269 sp001915995 abundance in stool	Weighted mode	10	0.113468	0.127336	0.396079	-0.136112	0.363047	1.12016	0.872745	1.4377
GCST90032422	ASD	Gramella abundance in stool	MR Egger	15	-0.246781	0.418383	0.565407	-1.06681	0.573251	0.781312	0.344104	1.77402
GCST90032422	ASD	Gramella abundance in stool	Weighted median	15	0.0238494	0.195488	0.902899	-0.359306	0.407005	1.02414	0.698161	1.50231
GCST90032422	ASD	Gramella abundance in stool	Inverse variance weighted	15	-0.0189669	0.141891	0.893662	-0.297073	0.259139	0.981212	0.74299	1.29581
GCST90032422	ASD	Gramella abundance in stool	Simple mode	15	-0.427333	0.410866	0.315933	-1.23263	0.377965	0.652246	0.291525	1.45931
GCST90032422	ASD	Gramella abundance in stool	Weighted mode	15	0.339669	0.353075	0.352358	-0.352359	1.0317	1.40448	0.703028	2.80582
GCST90032192	ASD	Aneurinibacillaceae abundance in stool	MR Egger	14	0.0400599	0.428919	0.927129	-0.800622	0.880742	1.04087	0.449049	2.41269
GCST90032192	ASD	Aneurinibacillaceae abundance in stool	Weighted median	14	0.140979	0.242611	0.561177	-0.334537	0.616496	1.1514	0.715669	1.85243
GCST90032192	ASD	Aneurinibacillaceae abundance in stool	Inverse variance weighted	14	0.105948	0.175086	0.545098	-0.23722	0.449117	1.11176	0.788818	1.56693
GCST90032192	ASD	Aneurinibacillaceae abundance in stool	Simple mode	14	0.345099	0.364509	0.361033	-0.369339	1.05954	1.41213	0.691191	2.88503
GCST90032192	ASD	Aneurinibacillaceae abundance in stool	Weighted mode	14	0.188641	0.348711	0.59768	-0.494834	0.872115	1.20761	0.609672	2.39196
GCST90032598	ASD	UBA1206 sp000433115 abundance in stool	MR Egger	17	0.07536	0.101231	0.468118	-0.123054	0.273774	1.07827	0.884216	1.31492
GCST90032598	ASD	UBA1206 sp000433115 abundance in stool	Weighted median	17	0.0442486	0.0683078	0.517126	-0.0896347	0.178132	1.04524	0.914265	1.19498
GCST90032598	ASD	UBA1206 sp000433115 abundance in stool	Inverse variance weighted	17	0.0521257	0.0487604	0.285062	-0.0434446	0.147696	1.05351	0.957486	1.15916
GCST90032598	ASD	UBA1206 sp000433115 abundance in stool	Simple mode	17	0.0329971	0.108163	0.764248	-0.179003	0.244998	1.03355	0.836103	1.27762
GCST90032598	ASD	UBA1206 sp000433115 abundance in stool	Weighted mode	17	0.0468406	0.0958198	0.631588	-0.140966	0.234647	1.04795	0.868519	1.26446
GCST90032493	ASD	Olsenella C abundance in stool	MR Egger	11	0.157844	0.354726	0.666849	-0.53742	0.853107	1.17098	0.584254	2.34693
GCST90032493	ASD	Olsenella C abundance in stool	Weighted median	11	-0.208569	0.174883	0.233017	-0.551339	0.134201	0.811745	0.576178	1.14362
GCST90032493	ASD	Olsenella C abundance in stool	Inverse variance weighted	11	-0.195851	0.151272	0.195428	-0.492344	0.100643	0.822135	0.611192	1.10588
GCST90032493	ASD	Olsenella C abundance in stool	Simple mode	11	-0.238975	0.250563	0.362694	-0.730079	0.252128	0.787434	0.481871	1.28676
GCST90032493	ASD	Olsenella C abundance in stool	Weighted mode	11	-0.218858	0.222527	0.348553	-0.655012	0.217296	0.803436	0.519436	1.24271
GCST90032545	ASD	RUG420 sp900317985 abundance in stool	MR Egger	16	-0.0313388	0.431644	0.943149	-0.877362	0.814684	0.969147	0.415879	2.25846
GCST90032545	ASD	RUG420 sp900317985 abundance in stool	Weighted median	16	0.117125	0.214031	0.584218	-0.302376	0.536626	1.12426	0.73906	1.71023
GCST90032545	ASD	RUG420 sp900317985 abundance in stool	Inverse variance weighted	16	0.09396	0.178445	0.598507	-0.255792	0.443712	1.09852	0.774303	1.55848
GCST90032545	ASD	RUG420 sp900317985 abundance in stool	Simple mode	16	0.00882297	0.363147	0.980937	-0.702944	0.72059	1.00886	0.495125	2.05565
GCST90032545	ASD	RUG420 sp900317985 abundance in stool	Weighted mode	16	0.00882297	0.287889	0.975955	-0.555439	0.573085	1.00886	0.573821	1.77373
GCST90032559	ASD	SM23-33 abundance in stool	MR Egger	21	-0.128015	0.483631	0.794094	-1.07593	0.819901	0.87984	0.34098	2.27027
GCST90032559	ASD	SM23-33 abundance in stool	Weighted median	21	-0.155529	0.205276	0.448655	-0.55787	0.246812	0.855962	0.572427	1.27994
GCST90032559	ASD	SM23-33 abundance in stool	Inverse variance weighted	21	-0.0813182	0.180686	0.652673	-0.435463	0.272827	0.9219	0.646965	1.31367
GCST90032559	ASD	SM23-33 abundance in stool	Simple mode	21	-0.153067	0.347229	0.664069	-0.833635	0.527502	0.858072	0.434467	1.69469
GCST90032559	ASD	SM23-33 abundance in stool	Weighted mode	21	-0.153067	0.36389	0.678503	-0.86629	0.560157	0.858072	0.420509	1.75095
GCST90032408	ASD	GCA-900066495 sp900066495 abundance in stool	MR Egger	20	-0.0805345	0.20644	0.701033	-0.485157	0.324088	0.922623	0.615601	1.38277
GCST90032408	ASD	GCA-900066495 sp900066495 abundance in stool	Weighted median	20	-0.163787	0.0946863	0.0836696	-0.349372	0.0217987	0.848923	0.705131	1.02204
GCST90032408	ASD	GCA-900066495 sp900066495 abundance in stool	Inverse variance weighted	20	-0.109525	0.0743545	0.140746	-0.25526	0.0362093	0.896259	0.774715	1.03687
GCST90032408	ASD	GCA-900066495 sp900066495 abundance in stool	Simple mode	20	-0.18639	0.153424	0.239298	-0.487101	0.114321	0.82995	0.614405	1.12111
GCST90032408	ASD	GCA-900066495 sp900066495 abundance in stool	Weighted mode	20	-0.180521	0.160912	0.275899	-0.495908	0.134866	0.834835	0.609018	1.14438
GCST90032637	ASD	UBP9 abundance in stool	MR Egger	19	-0.651527	0.522897	0.229665	-1.67641	0.373352	0.521249	0.187045	1.4526
GCST90032637	ASD	UBP9 abundance in stool	Weighted median	19	0.41502	0.212412	0.0507191	-0.0013065	0.831347	1.5144	0.998694	2.29641
GCST90032637	ASD	UBP9 abundance in stool	Inverse variance weighted	19	0.328622	0.147285	0.0256681	0.0399432	0.617301	1.38905	1.04075	1.85392
GCST90032637	ASD	UBP9 abundance in stool	Simple mode	19	0.497404	0.342764	0.163942	-0.174414	1.16922	1.64445	0.839949	3.21949
GCST90032637	ASD	UBP9 abundance in stool	Weighted mode	19	0.464905	0.352041	0.203181	-0.225096	1.15491	1.59186	0.79844	3.17372
GCST90032562	ASD	Spirochaetia abundance in stool	MR Egger	30	-0.0926143	0.312701	0.769282	-0.705509	0.52028	0.911545	0.493857	1.6825
GCST90032562	ASD	Spirochaetia abundance in stool	Weighted median	30	0.14707	0.204117	0.471206	-0.252999	0.547138	1.15843	0.776469	1.7283
GCST90032562	ASD	Spirochaetia abundance in stool	Inverse variance weighted	30	0.0883471	0.168228	0.59947	-0.24138	0.418074	1.09237	0.785543	1.51903
GCST90032562	ASD	Spirochaetia abundance in stool	Simple mode	30	-0.0360827	0.459454	0.937943	-0.936613	0.864448	0.964561	0.391953	2.37369
GCST90032562	ASD	Spirochaetia abundance in stool	Weighted mode	30	0.210592	0.367186	0.570708	-0.509093	0.930276	1.23441	0.60104	2.53521
GCST90032371	ASD	Eubacterium callanderi abundance in stool	MR Egger	12	0.407976	0.357744	0.280691	-0.293202	1.10915	1.50377	0.745872	3.03179
GCST90032371	ASD	Eubacterium callanderi abundance in stool	Weighted median	12	-0.112484	0.170125	0.508492	-0.445929	0.22096	0.893611	0.640229	1.24727
GCST90032371	ASD	Eubacterium callanderi abundance in stool	Inverse variance weighted	12	-0.0676293	0.127607	0.596124	-0.317738	0.18248	0.934607	0.727793	1.20019
GCST90032371	ASD	Eubacterium callanderi abundance in stool	Simple mode	12	-0.153461	0.250701	0.552895	-0.644835	0.337912	0.857734	0.524749	1.40202
GCST90032371	ASD	Eubacterium callanderi abundance in stool	Weighted mode	12	-0.133507	0.248899	0.602369	-0.621349	0.354336	0.875022	0.537219	1.42523
GCST90032252	ASD	CAG-110 abundance in stool	MR Egger	13	-0.0176514	0.120691	0.886368	-0.254206	0.218904	0.982503	0.775532	1.24471
GCST90032252	ASD	CAG-110 abundance in stool	Weighted median	13	-0.0430361	0.0891402	0.629244	-0.217751	0.131679	0.957877	0.804326	1.14074
GCST90032252	ASD	CAG-110 abundance in stool	Inverse variance weighted	13	-0.0991864	0.0611064	0.104552	-0.218955	0.0205821	0.905574	0.803358	1.0208
GCST90032252	ASD	CAG-110 abundance in stool	Simple mode	13	-0.0289552	0.15186	0.851972	-0.3266	0.26869	0.97146	0.721372	1.30825
GCST90032252	ASD	CAG-110 abundance in stool	Weighted mode	13	0.00102874	0.123801	0.993507	-0.241621	0.243679	1.00103	0.785353	1.27593
GCST90032246	ASD	Brevibacillales abundance in stool	MR Egger	15	0.320687	0.511029	0.541177	-0.68093	1.3223	1.37807	0.506146	3.75206
GCST90032246	ASD	Brevibacillales abundance in stool	Weighted median	15	0.416532	0.312857	0.183064	-0.196668	1.02973	1.51669	0.821463	2.80032
GCST90032246	ASD	Brevibacillales abundance in stool	Inverse variance weighted	15	0.43517	0.231604	0.0602531	-0.0187745	0.889115	1.54523	0.981401	2.43297
GCST90032246	ASD	Brevibacillales abundance in stool	Simple mode	15	0.550241	0.421921	0.213224	-0.276725	1.37721	1.73367	0.758263	3.96381
GCST90032246	ASD	Brevibacillales abundance in stool	Weighted mode	15	0.507369	0.42184	0.249019	-0.319438	1.33418	1.66092	0.726558	3.79686
GCST90032452	ASD	Lachnospira rogosae abundance in stool	MR Egger	16	0.0794954	0.154143	0.614095	-0.222626	0.381617	1.08274	0.800414	1.46465
GCST90032452	ASD	Lachnospira rogosae abundance in stool	Weighted median	16	-0.0780204	0.0694007	0.260927	-0.214046	0.058005	0.924946	0.807311	1.05972
GCST90032452	ASD	Lachnospira rogosae abundance in stool	Inverse variance weighted	16	-0.0654161	0.0523315	0.211288	-0.167986	0.0371537	0.936678	0.845366	1.03785
GCST90032452	ASD	Lachnospira rogosae abundance in stool	Simple mode	16	-0.217346	0.131689	0.119628	-0.475457	0.0407645	0.804651	0.621601	1.04161
GCST90032452	ASD	Lachnospira rogosae abundance in stool	Weighted mode	16	-0.202822	0.120233	0.112299	-0.438478	0.0328338	0.816423	0.645017	1.03338
GCST90032540	ASD	Roseibacillus abundance in stool	MR Egger	5	0.346606	0.442301	0.490425	-0.520303	1.21352	1.41426	0.59434	3.3653
GCST90032540	ASD	Roseibacillus abundance in stool	Weighted median	5	0.0557854	0.26506	0.833306	-0.463733	0.575304	1.05737	0.628931	1.77767
GCST90032540	ASD	Roseibacillus abundance in stool	Inverse variance weighted	5	-0.0922247	0.219608	0.674521	-0.522656	0.338207	0.9119	0.592943	1.40243
GCST90032540	ASD	Roseibacillus abundance in stool	Simple mode	5	0.0982716	0.326415	0.778367	-0.541501	0.738044	1.10326	0.581874	2.09184
GCST90032540	ASD	Roseibacillus abundance in stool	Weighted mode	5	0.117662	0.317802	0.729977	-0.50523	0.740554	1.12486	0.603367	2.0971
GCST90032331	ASD	Comamonas B abundance in stool	MR Egger	13	0.246002	0.326817	0.467421	-0.39456	0.886563	1.2789	0.673977	2.42677
GCST90032331	ASD	Comamonas B abundance in stool	Weighted median	13	0.427138	0.229981	0.063272	-0.0236247	0.877901	1.53286	0.976652	2.40584
GCST90032331	ASD	Comamonas B abundance in stool	Inverse variance weighted	13	0.32443	0.167606	0.0529076	-0.00407709	0.652937	1.38324	0.995931	1.92118
GCST90032331	ASD	Comamonas B abundance in stool	Simple mode	13	0.450523	0.420755	0.305347	-0.374158	1.2752	1.56913	0.687868	3.57943
GCST90032331	ASD	Comamonas B abundance in stool	Weighted mode	13	0.458365	0.407534	0.282699	-0.340402	1.25713	1.58149	0.711485	3.51533
GCST90032186	ASD	Alistipes abundance in stool	MR Egger	13	-0.0727999	0.118729	0.552236	-0.305508	0.159908	0.929787	0.736749	1.1734
GCST90032186	ASD	Alistipes abundance in stool	Weighted median	13	-0.0340116	0.0772164	0.659596	-0.185356	0.117333	0.96656	0.830809	1.12449
GCST90032186	ASD	Alistipes abundance in stool	Inverse variance weighted	13	-0.0148537	0.0588189	0.800629	-0.130139	0.100431	0.985256	0.877974	1.10565
GCST90032186	ASD	Alistipes abundance in stool	Simple mode	13	0.131531	0.133607	0.34432	-0.130338	0.393401	1.14057	0.877799	1.48201
GCST90032186	ASD	Alistipes abundance in stool	Weighted mode	13	-0.0460535	0.114703	0.695108	-0.270871	0.178764	0.954991	0.762715	1.19574
GCST90032273	ASD	CAG-345 sp000433315 abundance in stool	MR Egger	19	-0.0967259	0.0633852	0.145399	-0.220961	0.027509	0.907805	0.801748	1.02789
GCST90032273	ASD	CAG-345 sp000433315 abundance in stool	Weighted median	19	0.00580845	0.0475838	0.902845	-0.0874558	0.0990727	1.00583	0.916259	1.10415
GCST90032273	ASD	CAG-345 sp000433315 abundance in stool	Inverse variance weighted	19	-0.0404534	0.0336951	0.229918	-0.106496	0.0255891	0.960354	0.898979	1.02592
GCST90032273	ASD	CAG-345 sp000433315 abundance in stool	Simple mode	19	-0.0727835	0.0784484	0.365792	-0.226542	0.0809753	0.929802	0.797286	1.08434
GCST90032273	ASD	CAG-345 sp000433315 abundance in stool	Weighted mode	19	0.000809887	0.055751	0.988569	-0.108462	0.110082	1.00081	0.897213	1.11637
GCST90032316	ASD	CHKCI006 sp900018345 abundance in stool	MR Egger	17	-0.137685	0.165881	0.419541	-0.462811	0.187441	0.871374	0.629512	1.20616
GCST90032316	ASD	CHKCI006 sp900018345 abundance in stool	Weighted median	17	0.0414258	0.0979977	0.672498	-0.15065	0.233501	1.0423	0.860149	1.26301
GCST90032316	ASD	CHKCI006 sp900018345 abundance in stool	Inverse variance weighted	17	0.105868	0.0697704	0.129172	-0.030882	0.242618	1.11168	0.96959	1.27458
GCST90032316	ASD	CHKCI006 sp900018345 abundance in stool	Simple mode	17	-0.0141637	0.17229	0.935501	-0.351852	0.323525	0.985936	0.703384	1.38199
GCST90032316	ASD	CHKCI006 sp900018345 abundance in stool	Weighted mode	17	0.000771142	0.14968	0.995953	-0.292601	0.294144	1.00077	0.74632	1.34198
GCST90032385	ASD	Faecalicatena sp002161355 abundance in stool	MR Egger	9	0.184413	0.229601	0.448276	-0.265606	0.634431	1.20251	0.766741	1.88595
GCST90032385	ASD	Faecalicatena sp002161355 abundance in stool	Weighted median	9	0.0429646	0.14131	0.761094	-0.234004	0.319933	1.0439	0.791359	1.37704
GCST90032385	ASD	Faecalicatena sp002161355 abundance in stool	Inverse variance weighted	9	0.181054	0.105079	0.0848826	-0.0249002	0.387008	1.19848	0.975407	1.47257
GCST90032385	ASD	Faecalicatena sp002161355 abundance in stool	Simple mode	9	-0.026511	0.232565	0.912051	-0.482338	0.429316	0.973837	0.617338	1.53621
GCST90032385	ASD	Faecalicatena sp002161355 abundance in stool	Weighted mode	9	0.00455757	0.218253	0.983851	-0.423218	0.432333	1.00457	0.654936	1.54085
GCST90032387	ASD	Faecalicatena torques abundance in stool	MR Egger	16	-0.0858883	0.188809	0.656158	-0.455953	0.284176	0.917697	0.633844	1.32867
GCST90032387	ASD	Faecalicatena torques abundance in stool	Weighted median	16	-0.0696291	0.0772119	0.367167	-0.220964	0.0817063	0.93274	0.801745	1.08514
GCST90032387	ASD	Faecalicatena torques abundance in stool	Inverse variance weighted	16	-0.0723909	0.0595951	0.224476	-0.189197	0.0444155	0.930167	0.827623	1.04542
GCST90032387	ASD	Faecalicatena torques abundance in stool	Simple mode	16	-0.0127073	0.141047	0.929405	-0.289159	0.263745	0.987373	0.748893	1.3018
GCST90032387	ASD	Faecalicatena torques abundance in stool	Weighted mode	16	-0.0908541	0.130343	0.49644	-0.346326	0.164618	0.913151	0.707282	1.17894
GCST90032439	ASD	K10 sp001941205 abundance in stool	MR Egger	13	-0.296637	0.214804	0.194699	-0.717653	0.124378	0.743314	0.487896	1.13244
GCST90032439	ASD	K10 sp001941205 abundance in stool	Weighted median	13	0.0400994	0.110318	0.716239	-0.176123	0.256322	1.04091	0.838515	1.29217
GCST90032439	ASD	K10 sp001941205 abundance in stool	Inverse variance weighted	13	-0.0201836	0.111039	0.855763	-0.23782	0.197453	0.980019	0.788345	1.2183
GCST90032439	ASD	K10 sp001941205 abundance in stool	Simple mode	13	0.135414	0.20741	0.526143	-0.27111	0.541939	1.14501	0.762533	1.71934
GCST90032439	ASD	K10 sp001941205 abundance in stool	Weighted mode	13	0.0813175	0.157501	0.615026	-0.227384	0.390019	1.08472	0.796615	1.47701
GCST90032333	ASD	Coprobacillus cateniformis abundance in stool	MR Egger	18	0.0970694	0.120884	0.433746	-0.139864	0.334003	1.10194	0.869476	1.39655
GCST90032333	ASD	Coprobacillus cateniformis abundance in stool	Weighted median	18	0.0457931	0.0774361	0.554275	-0.105982	0.197568	1.04686	0.899441	1.21844
GCST90032333	ASD	Coprobacillus cateniformis abundance in stool	Inverse variance weighted	18	0.0191107	0.0592248	0.746938	-0.0969699	0.135191	1.01929	0.907583	1.14476
GCST90032333	ASD	Coprobacillus cateniformis abundance in stool	Simple mode	18	0.0848554	0.131644	0.527799	-0.173166	0.342877	1.08856	0.840998	1.409
GCST90032333	ASD	Coprobacillus cateniformis abundance in stool	Weighted mode	18	0.1137	0.128115	0.387201	-0.137405	0.364805	1.12042	0.871618	1.44023
GCST90032534	ASD	Raoultella abundance in stool	MR Egger	17	0.112686	0.192829	0.567649	-0.265259	0.49063	1.11928	0.767008	1.63334
GCST90032534	ASD	Raoultella abundance in stool	Weighted median	17	-0.0551444	0.135599	0.684249	-0.320919	0.21063	0.946348	0.725482	1.23446
GCST90032534	ASD	Raoultella abundance in stool	Inverse variance weighted	17	-0.0344443	0.113469	0.761465	-0.256843	0.187955	0.966142	0.773489	1.20678
GCST90032534	ASD	Raoultella abundance in stool	Simple mode	17	-0.33609	0.290945	0.264983	-0.906343	0.234163	0.714559	0.403999	1.26385
GCST90032534	ASD	Raoultella abundance in stool	Weighted mode	17	-0.273614	0.287448	0.355321	-0.837013	0.289785	0.760626	0.433002	1.33614
GCST90032606	ASD	UBA1611 abundance in stool	MR Egger	12	0.191978	0.519526	0.719441	-0.826293	1.21025	1.21164	0.437669	3.35432
GCST90032606	ASD	UBA1611 abundance in stool	Weighted median	12	0.24333	0.215211	0.2582	-0.178484	0.665144	1.27549	0.836537	1.94477
GCST90032606	ASD	UBA1611 abundance in stool	Inverse variance weighted	12	0.0979785	0.159704	0.539544	-0.215041	0.410998	1.10294	0.806509	1.50832
GCST90032606	ASD	UBA1611 abundance in stool	Simple mode	12	0.326742	0.326836	0.338934	-0.313857	0.967341	1.38644	0.730624	2.63094
GCST90032606	ASD	UBA1611 abundance in stool	Weighted mode	12	0.321249	0.322922	0.341204	-0.311678	0.954175	1.37885	0.732218	2.59653
GCST90032202	ASD	Bacillus C abundance in stool	MR Egger	14	0.465605	0.421342	0.2908	-0.360224	1.29143	1.59298	0.69752	3.638
GCST90032202	ASD	Bacillus C abundance in stool	Weighted median	14	0.0941779	0.225309	0.675952	-0.347429	0.535784	1.09876	0.706502	1.70879
GCST90032202	ASD	Bacillus C abundance in stool	Inverse variance weighted	14	0.0283563	0.164112	0.862819	-0.293303	0.350015	1.02876	0.745796	1.41909
GCST90032202	ASD	Bacillus C abundance in stool	Simple mode	14	0.134693	0.38632	0.732929	-0.622495	0.891881	1.14419	0.536604	2.43971
GCST90032202	ASD	Bacillus C abundance in stool	Weighted mode	14	0.209593	0.346023	0.555129	-0.468612	0.887799	1.23318	0.62587	2.42978
GCST90032271	ASD	CAG-274 sp000432155 abundance in stool	MR Egger	15	-0.0727214	0.104201	0.497536	-0.276955	0.131513	0.92986	0.758088	1.14055
GCST90032271	ASD	CAG-274 sp000432155 abundance in stool	Weighted median	15	-0.0663959	0.054512	0.223222	-0.173239	0.0404476	0.93576	0.840936	1.04128
GCST90032271	ASD	CAG-274 sp000432155 abundance in stool	Inverse variance weighted	15	-0.0508254	0.039843	0.202083	-0.128918	0.027267	0.950445	0.879046	1.02764
GCST90032271	ASD	CAG-274 sp000432155 abundance in stool	Simple mode	15	-0.0428647	0.0825786	0.611814	-0.204719	0.118989	0.958041	0.814877	1.12636
GCST90032271	ASD	CAG-274 sp000432155 abundance in stool	Weighted mode	15	-0.0523847	0.075149	0.497167	-0.199677	0.0949073	0.948964	0.818996	1.09956
GCST90032438	ASD	Johnsonella ignava abundance in stool	MR Egger	7	-0.0345878	0.591773	0.955656	-1.19446	1.12529	0.966004	0.302866	3.0811
GCST90032438	ASD	Johnsonella ignava abundance in stool	Weighted median	7	0.00338499	0.229908	0.988253	-0.447235	0.454005	1.00339	0.639394	1.57461
GCST90032438	ASD	Johnsonella ignava abundance in stool	Inverse variance weighted	7	0.103289	0.196135	0.598454	-0.281135	0.487714	1.10881	0.754927	1.62859
GCST90032438	ASD	Johnsonella ignava abundance in stool	Simple mode	7	-0.0145025	0.329376	0.966309	-0.660079	0.631074	0.985602	0.516811	1.87963
GCST90032438	ASD	Johnsonella ignava abundance in stool	Weighted mode	7	-0.0399077	0.300392	0.898654	-0.628676	0.548861	0.960878	0.533297	1.73128
GCST90032529	ASD	Providencia abundance in stool	MR Egger	18	-0.0443735	0.251006	0.861898	-0.536345	0.447598	0.956597	0.584882	1.56455
GCST90032529	ASD	Providencia abundance in stool	Weighted median	18	0.00500006	0.16769	0.976213	-0.323673	0.333673	1.00501	0.723487	1.39609
GCST90032529	ASD	Providencia abundance in stool	Inverse variance weighted	18	-0.0991033	0.119793	0.408073	-0.333897	0.135691	0.905649	0.716127	1.14533
GCST90032529	ASD	Providencia abundance in stool	Simple mode	18	-0.0807741	0.257853	0.757896	-0.586166	0.424617	0.922402	0.556457	1.52901
GCST90032529	ASD	Providencia abundance in stool	Weighted mode	18	-0.0275157	0.245366	0.912025	-0.508433	0.453402	0.972859	0.601437	1.57366
GCST90032200	ASD	Bacilli A abundance in stool	MR Egger	15	0.742112	0.927327	0.437935	-1.07545	2.55967	2.10037	0.341145	12.9316
GCST90032200	ASD	Bacilli A abundance in stool	Weighted median	15	0.062792	0.614435	0.918602	-1.1415	1.26709	1.06481	0.319339	3.55049
GCST90032200	ASD	Bacilli A abundance in stool	Inverse variance weighted	15	-0.382262	0.427559	0.371292	-1.22028	0.455754	0.682316	0.295148	1.57736
GCST90032200	ASD	Bacilli A abundance in stool	Simple mode	15	-0.0111596	1.00042	0.991257	-1.97199	1.94967	0.988902	0.139179	7.02639
GCST90032200	ASD	Bacilli A abundance in stool	Weighted mode	15	0.26254	0.734745	0.726181	-1.17756	1.70264	1.30023	0.308029	5.48842
GCST90032267	ASD	CAG-269 sp001916065 abundance in stool	MR Egger	11	-0.0702779	0.11046	0.540467	-0.286779	0.146223	0.932135	0.750678	1.15745
GCST90032267	ASD	CAG-269 sp001916065 abundance in stool	Weighted median	11	-0.0436906	0.0707668	0.536978	-0.182394	0.0950123	0.95725	0.833273	1.09967
GCST90032267	ASD	CAG-269 sp001916065 abundance in stool	Inverse variance weighted	11	-0.0195368	0.0527535	0.711128	-0.122934	0.0838601	0.980653	0.884322	1.08748
GCST90032267	ASD	CAG-269 sp001916065 abundance in stool	Simple mode	11	0.0601522	0.11419	0.609837	-0.163661	0.283965	1.062	0.84903	1.32839
GCST90032267	ASD	CAG-269 sp001916065 abundance in stool	Weighted mode	11	-0.108254	0.107708	0.338564	-0.319361	0.102854	0.8974	0.726613	1.10833
GCST90032444	ASD	KLE1615 abundance in stool	MR Egger	11	0.0442292	0.136385	0.753123	-0.223085	0.311544	1.04522	0.800047	1.36553
GCST90032444	ASD	KLE1615 abundance in stool	Weighted median	11	-0.0552853	0.0881832	0.530701	-0.228124	0.117554	0.946215	0.796025	1.12474
GCST90032444	ASD	KLE1615 abundance in stool	Inverse variance weighted	11	-0.0566462	0.0635954	0.373075	-0.181293	0.0680007	0.944928	0.834191	1.07037
GCST90032444	ASD	KLE1615 abundance in stool	Simple mode	11	-0.164619	0.159703	0.326927	-0.477637	0.148398	0.848217	0.620248	1.15997
GCST90032444	ASD	KLE1615 abundance in stool	Weighted mode	11	0.0989529	0.135695	0.482592	-0.16701	0.364916	1.10401	0.846191	1.44039
GCST90032621	ASD	UBA644 abundance in stool	MR Egger	15	0.238073	0.199912	0.254986	-0.153753	0.6299	1.2688	0.857484	1.87742
GCST90032621	ASD	UBA644 abundance in stool	Weighted median	15	0.0474156	0.10406	0.648638	-0.156543	0.251374	1.04856	0.855095	1.28579
GCST90032621	ASD	UBA644 abundance in stool	Inverse variance weighted	15	-0.0218693	0.0833678	0.793072	-0.18527	0.141532	0.978368	0.83088	1.15204
GCST90032621	ASD	UBA644 abundance in stool	Simple mode	15	0.167456	0.179827	0.367527	-0.185004	0.519916	1.18229	0.831101	1.68189
GCST90032621	ASD	UBA644 abundance in stool	Weighted mode	15	0.140319	0.171219	0.426217	-0.195271	0.475909	1.15064	0.822612	1.60948
GCST90032319	ASD	Chromobacteriaceae abundance in stool	MR Egger	23	0.170472	0.404704	0.677869	-0.622747	0.963691	1.18586	0.536469	2.62135
GCST90032319	ASD	Chromobacteriaceae abundance in stool	Weighted median	23	0.118376	0.269502	0.660489	-0.409848	0.6466	1.12567	0.663751	1.90904
GCST90032319	ASD	Chromobacteriaceae abundance in stool	Inverse variance weighted	23	-0.0223224	0.182589	0.902697	-0.380196	0.335551	0.977925	0.683727	1.39871
GCST90032319	ASD	Chromobacteriaceae abundance in stool	Simple mode	23	0.207882	0.515433	0.690609	-0.802367	1.21813	1.23107	0.448267	3.38086
GCST90032319	ASD	Chromobacteriaceae abundance in stool	Weighted mode	23	0.0863437	0.461417	0.853276	-0.818033	0.99072	1.09018	0.441299	2.69317
GCST90032425	ASD	Halomonadaceae abundance in stool	MR Egger	15	-0.319823	0.716212	0.66255	-1.7236	1.08395	0.726278	0.178423	2.95635
GCST90032425	ASD	Halomonadaceae abundance in stool	Weighted median	15	-0.254933	0.373819	0.495258	-0.987619	0.477752	0.774968	0.372462	1.61245
GCST90032425	ASD	Halomonadaceae abundance in stool	Inverse variance weighted	15	-0.145542	0.272349	0.593068	-0.679345	0.388261	0.864554	0.506949	1.47442
GCST90032425	ASD	Halomonadaceae abundance in stool	Simple mode	15	-0.422063	0.653051	0.528542	-1.70204	0.857917	0.655693	0.182311	2.35824
GCST90032425	ASD	Halomonadaceae abundance in stool	Weighted mode	15	-0.433317	0.636582	0.507168	-1.68102	0.814384	0.648355	0.186185	2.25778
GCST90032210	ASD	Bacteroides eggerthii abundance in stool	MR Egger	13	0.137434	0.0962767	0.181205	-0.0512681	0.326137	1.14733	0.950024	1.3856
GCST90032210	ASD	Bacteroides eggerthii abundance in stool	Weighted median	13	0.012138	0.0539125	0.821868	-0.0935305	0.117807	1.01221	0.91071	1.12503
GCST90032210	ASD	Bacteroides eggerthii abundance in stool	Inverse variance weighted	13	0.00969531	0.0386185	0.801773	-0.065997	0.0853876	1.00974	0.936134	1.08914
GCST90032210	ASD	Bacteroides eggerthii abundance in stool	Simple mode	13	0.117879	0.091424	0.22157	-0.0613122	0.29707	1.12511	0.94053	1.34591
GCST90032210	ASD	Bacteroides eggerthii abundance in stool	Weighted mode	13	0.117879	0.090456	0.21697	-0.059415	0.295173	1.12511	0.942316	1.34336
GCST90032618	ASD	UBA6382 abundance in stool	MR Egger	13	0.0163481	0.195299	0.934792	-0.366438	0.399135	1.01648	0.693199	1.49053
GCST90032618	ASD	UBA6382 abundance in stool	Weighted median	13	-0.0941591	0.130679	0.471196	-0.350291	0.161973	0.910138	0.704483	1.17583
GCST90032618	ASD	UBA6382 abundance in stool	Inverse variance weighted	13	-0.110369	0.0944728	0.242701	-0.295536	0.0747976	0.895504	0.744133	1.07767
GCST90032618	ASD	UBA6382 abundance in stool	Simple mode	13	-0.198364	0.195256	0.329715	-0.581067	0.184338	0.820071	0.559301	1.20242
GCST90032618	ASD	UBA6382 abundance in stool	Weighted mode	13	-0.077978	0.140487	0.589054	-0.353332	0.197376	0.924985	0.702344	1.2182
GCST90032337	ASD	Cyanobacteria abundance in stool	MR Egger	16	0.10677	0.290502	0.718716	-0.462614	0.676153	1.11268	0.629636	1.9663
GCST90032337	ASD	Cyanobacteria abundance in stool	Weighted median	16	0.170002	0.177265	0.337545	-0.177438	0.517442	1.18531	0.837413	1.67773
GCST90032337	ASD	Cyanobacteria abundance in stool	Inverse variance weighted	16	0.00365652	0.154822	0.981158	-0.299794	0.307107	1.00366	0.740971	1.35949
GCST90032337	ASD	Cyanobacteria abundance in stool	Simple mode	16	-0.366643	0.391086	0.363352	-1.13317	0.399885	0.693057	0.32201	1.49165
GCST90032337	ASD	Cyanobacteria abundance in stool	Weighted mode	16	0.142473	0.238403	0.559011	-0.324796	0.609742	1.15312	0.722675	1.83996
GCST90032321	ASD	Clostridia abundance in stool	MR Egger	11	0.737637	0.542387	0.206924	-0.325441	1.80072	2.09099	0.722209	6.05398
GCST90032321	ASD	Clostridia abundance in stool	Weighted median	11	0.487066	0.300763	0.105354	-0.10243	1.07656	1.62753	0.902642	2.93457
GCST90032321	ASD	Clostridia abundance in stool	Inverse variance weighted	11	0.155634	0.245935	0.526846	-0.326398	0.637666	1.1684	0.721518	1.89206
GCST90032321	ASD	Clostridia abundance in stool	Simple mode	11	0.716065	0.590512	0.253145	-0.441339	1.87347	2.04637	0.643175	6.51084
GCST90032321	ASD	Clostridia abundance in stool	Weighted mode	11	0.736559	0.526969	0.192427	-0.296299	1.76942	2.08874	0.743565	5.86743
GCST90032427	ASD	Helicobacter abundance in stool	MR Egger	14	-0.154836	0.377124	0.688624	-0.894	0.584327	0.856556	0.409017	1.79378
GCST90032427	ASD	Helicobacter abundance in stool	Weighted median	14	-0.0527003	0.224257	0.814209	-0.492244	0.386844	0.948664	0.611253	1.47233
GCST90032427	ASD	Helicobacter abundance in stool	Inverse variance weighted	14	-0.0476258	0.179899	0.791213	-0.400228	0.304977	0.953491	0.670167	1.35659
GCST90032427	ASD	Helicobacter abundance in stool	Simple mode	14	-0.0484991	0.34723	0.891058	-0.729071	0.632072	0.952658	0.482357	1.88151
GCST90032427	ASD	Helicobacter abundance in stool	Weighted mode	14	-0.0200808	0.334256	0.953009	-0.675222	0.63506	0.980119	0.509044	1.88714
GCST90032346	ASD	Dokdonella abundance in stool	MR Egger	17	-0.115666	0.562522	0.839852	-1.21821	0.986878	0.890773	0.295759	2.68284
GCST90032346	ASD	Dokdonella abundance in stool	Weighted median	17	-0.090933	0.208717	0.663072	-0.500019	0.318153	0.913079	0.606519	1.37459
GCST90032346	ASD	Dokdonella abundance in stool	Inverse variance weighted	17	-0.170098	0.180207	0.34522	-0.523303	0.183108	0.843583	0.59256	1.20094
GCST90032346	ASD	Dokdonella abundance in stool	Simple mode	17	0.221464	0.455642	0.633522	-0.671594	1.11452	1.2479	0.510894	3.04811
GCST90032346	ASD	Dokdonella abundance in stool	Weighted mode	17	0.0843809	0.376846	0.825659	-0.654237	0.822999	1.08804	0.519838	2.27732
GCST90032591	ASD	UBA1066 sp900317515 abundance in stool	MR Egger	9	-0.0488683	0.524285	0.928349	-1.07647	0.97873	0.952307	0.340797	2.66108
GCST90032591	ASD	UBA1066 sp900317515 abundance in stool	Weighted median	9	-0.620817	0.328952	0.0591253	-1.26556	0.0239277	0.537505	0.282081	1.02422
GCST90032591	ASD	UBA1066 sp900317515 abundance in stool	Inverse variance weighted	9	-0.418172	0.235906	0.0762915	-0.880549	0.0442039	0.658249	0.414555	1.0452
GCST90032591	ASD	UBA1066 sp900317515 abundance in stool	Simple mode	9	-0.87565	0.531334	0.137961	-1.91706	0.165764	0.416591	0.147038	1.18029
GCST90032591	ASD	UBA1066 sp900317515 abundance in stool	Weighted mode	9	-0.840898	0.454768	0.101621	-1.73224	0.0504471	0.431323	0.176887	1.05174
GCST90032475	ASD	Megasphaera abundance in stool	MR Egger	22	0.0547012	0.0961414	0.575713	-0.133736	0.243138	1.05622	0.874821	1.27525
GCST90032475	ASD	Megasphaera abundance in stool	Weighted median	22	-0.0202014	0.0705407	0.774588	-0.158461	0.118058	0.980001	0.853456	1.12531
GCST90032475	ASD	Megasphaera abundance in stool	Inverse variance weighted	22	-0.0377649	0.0499056	0.449213	-0.13558	0.06005	0.962939	0.873209	1.06189
GCST90032475	ASD	Megasphaera abundance in stool	Simple mode	22	-0.000432585	0.129296	0.997362	-0.253854	0.252989	0.999568	0.775805	1.28787
GCST90032475	ASD	Megasphaera abundance in stool	Weighted mode	22	0.0393958	0.106999	0.716417	-0.170321	0.249113	1.04018	0.843394	1.28289
GCST90032547	ASD	RUG472 abundance in stool	MR Egger	8	-0.247637	0.386148	0.54503	-1.00449	0.509213	0.780643	0.366233	1.66398
GCST90032547	ASD	RUG472 abundance in stool	Weighted median	8	-0.124554	0.205382	0.544215	-0.527102	0.277994	0.882891	0.590313	1.32048
GCST90032547	ASD	RUG472 abundance in stool	Inverse variance weighted	8	-0.106392	0.149942	0.477981	-0.400278	0.187494	0.899072	0.670134	1.20622
GCST90032547	ASD	RUG472 abundance in stool	Simple mode	8	-0.347925	0.347299	0.349803	-1.02863	0.33278	0.706152	0.357496	1.39484
GCST90032547	ASD	RUG472 abundance in stool	Weighted mode	8	-0.174012	0.288536	0.565472	-0.739542	0.391519	0.840287	0.477333	1.47923
GCST90032415	ASD	Gemmatimonadaceae abundance in stool	MR Egger	18	0.226337	0.516762	0.667249	-0.786517	1.23919	1.254	0.455428	3.45282
GCST90032415	ASD	Gemmatimonadaceae abundance in stool	Weighted median	18	0.11599	0.20746	0.576097	-0.290632	0.522612	1.12298	0.747791	1.68643
GCST90032415	ASD	Gemmatimonadaceae abundance in stool	Inverse variance weighted	18	0.16497	0.155281	0.288056	-0.139381	0.46932	1.17936	0.869897	1.59891
GCST90032415	ASD	Gemmatimonadaceae abundance in stool	Simple mode	18	-0.198119	0.378676	0.607597	-0.940324	0.544087	0.820273	0.390501	1.72303
GCST90032415	ASD	Gemmatimonadaceae abundance in stool	Weighted mode	18	-0.198119	0.385684	0.614087	-0.954059	0.557822	0.820273	0.385174	1.74686
GCST90032517	ASD	Prevotellamassilia abundance in stool	MR Egger	10	-0.212597	0.139028	0.164749	-0.485092	0.0598978	0.808482	0.615641	1.06173
GCST90032517	ASD	Prevotellamassilia abundance in stool	Weighted median	10	-0.181706	0.075444	0.0160185	-0.329577	-0.0338361	0.833846	0.719228	0.96673
GCST90032517	ASD	Prevotellamassilia abundance in stool	Inverse variance weighted	10	-0.157934	0.0528103	0.00278434	-0.261442	-0.054426	0.853906	0.76994	0.947029
GCST90032517	ASD	Prevotellamassilia abundance in stool	Simple mode	10	-0.230752	0.130601	0.111058	-0.48673	0.0252268	0.793937	0.614633	1.02555
GCST90032517	ASD	Prevotellamassilia abundance in stool	Weighted mode	10	-0.215892	0.111795	0.0855172	-0.435011	0.00322735	0.805823	0.647258	1.00323
GCST90032549	ASD	Ruminococcus C sp000437255 abundance in stool	MR Egger	15	0.0438518	0.143046	0.764034	-0.236518	0.324221	1.04483	0.789372	1.38295
GCST90032549	ASD	Ruminococcus C sp000437255 abundance in stool	Weighted median	15	0.0291453	0.0746709	0.696302	-0.11721	0.1755	1.02957	0.889399	1.19184
GCST90032549	ASD	Ruminococcus C sp000437255 abundance in stool	Inverse variance weighted	15	-0.0284373	0.0600066	0.635569	-0.14605	0.0891756	0.971963	0.864114	1.09327
GCST90032549	ASD	Ruminococcus C sp000437255 abundance in stool	Simple mode	15	0.0180876	0.119111	0.881467	-0.215369	0.251544	1.01825	0.806244	1.28601
GCST90032549	ASD	Ruminococcus C sp000437255 abundance in stool	Weighted mode	15	0.0453214	0.110813	0.688736	-0.171873	0.262515	1.04636	0.842086	1.3002
GCST90032412	ASD	GCA-900066755 abundance in stool	MR Egger	20	0.308647	0.192714	0.126653	-0.0690735	0.686367	1.36158	0.933258	1.98648
GCST90032412	ASD	GCA-900066755 abundance in stool	Weighted median	20	0.207894	0.106628	0.0512103	-0.00109684	0.416884	1.23108	0.998904	1.51723
GCST90032412	ASD	GCA-900066755 abundance in stool	Inverse variance weighted	20	0.229105	0.0776779	0.00318368	0.0768563	0.381354	1.25747	1.07989	1.46427
GCST90032412	ASD	GCA-900066755 abundance in stool	Simple mode	20	0.25368	0.184439	0.185005	-0.107822	0.615181	1.28876	0.897788	1.84999
GCST90032412	ASD	GCA-900066755 abundance in stool	Weighted mode	20	0.21548	0.154866	0.180184	-0.0880579	0.519017	1.24046	0.915708	1.68038
GCST90032172	ASD	Absiella dolichum abundance in stool	MR Egger	13	-0.0971775	0.225893	0.675362	-0.539927	0.345573	0.907395	0.582791	1.4128
GCST90032172	ASD	Absiella dolichum abundance in stool	Weighted median	13	0.00763311	0.12695	0.952054	-0.241188	0.256454	1.00766	0.785694	1.29234
GCST90032172	ASD	Absiella dolichum abundance in stool	Inverse variance weighted	13	0.074418	0.093021	0.423704	-0.107903	0.256739	1.07726	0.897714	1.29271
GCST90032172	ASD	Absiella dolichum abundance in stool	Simple mode	13	-0.00716953	0.225483	0.975157	-0.449115	0.434776	0.992856	0.638192	1.54462
GCST90032172	ASD	Absiella dolichum abundance in stool	Weighted mode	13	0.00105626	0.203916	0.995952	-0.398619	0.400732	1.00106	0.671246	1.49292
GCST90032201	ASD	Bacillus AY abundance in stool	MR Egger	17	0.152669	0.381769	0.694867	-0.595598	0.900936	1.16494	0.551233	2.46191
GCST90032201	ASD	Bacillus AY abundance in stool	Weighted median	17	0.0143908	0.21963	0.947758	-0.416084	0.444866	1.01449	0.659625	1.56028
GCST90032201	ASD	Bacillus AY abundance in stool	Inverse variance weighted	17	-0.0101164	0.158098	0.94898	-0.319988	0.299755	0.989935	0.726158	1.34953
GCST90032201	ASD	Bacillus AY abundance in stool	Simple mode	17	-0.00403849	0.366889	0.991354	-0.723141	0.715064	0.99597	0.485226	2.04432
GCST90032201	ASD	Bacillus AY abundance in stool	Weighted mode	17	0.00384607	0.351888	0.991415	-0.685854	0.693546	1.00385	0.50366	2.0008
GCST90032288	ASD	CAG-488 sp000434055 abundance in stool	MR Egger	14	-0.0771829	0.197576	0.702903	-0.464432	0.310066	0.925721	0.628492	1.36352
GCST90032288	ASD	CAG-488 sp000434055 abundance in stool	Weighted median	14	-0.0800239	0.11495	0.486326	-0.305325	0.145277	0.923094	0.736884	1.15636
GCST90032288	ASD	CAG-488 sp000434055 abundance in stool	Inverse variance weighted	14	-0.116143	0.0862245	0.177986	-0.285143	0.0528572	0.890348	0.751907	1.05428
GCST90032288	ASD	CAG-488 sp000434055 abundance in stool	Simple mode	14	-0.0538706	0.180398	0.76995	-0.407451	0.29971	0.947555	0.665344	1.34947
GCST90032288	ASD	CAG-488 sp000434055 abundance in stool	Weighted mode	14	-0.0602796	0.164158	0.719375	-0.382029	0.26147	0.941501	0.682475	1.29884
GCST90032457	ASD	Lactococcus lactis abundance in stool	MR Egger	11	-0.318668	0.178425	0.10775	-0.668381	0.0310457	0.727117	0.512538	1.03153
GCST90032457	ASD	Lactococcus lactis abundance in stool	Weighted median	11	-0.239522	0.126479	0.0582562	-0.487421	0.0083773	0.787004	0.614208	1.00841
GCST90032457	ASD	Lactococcus lactis abundance in stool	Inverse variance weighted	11	-0.155819	0.0889227	0.0797232	-0.330107	0.0184697	0.855714	0.718847	1.01864
GCST90032457	ASD	Lactococcus lactis abundance in stool	Simple mode	11	0.123927	0.206824	0.562375	-0.281449	0.529303	1.13193	0.75469	1.69775
GCST90032457	ASD	Lactococcus lactis abundance in stool	Weighted mode	11	-0.282077	0.164989	0.118119	-0.605455	0.0413014	0.754216	0.545826	1.04217
GCST90032616	ASD	UBA3855 sp900316885 abundance in stool	MR Egger	13	0.195595	0.639549	0.765442	-1.05792	1.44911	1.21603	0.347177	4.25932
GCST90032616	ASD	UBA3855 sp900316885 abundance in stool	Weighted median	13	-0.0250047	0.188111	0.894253	-0.393703	0.343694	0.975305	0.674554	1.41015
GCST90032616	ASD	UBA3855 sp900316885 abundance in stool	Inverse variance weighted	13	0.0440013	0.181394	0.808336	-0.311531	0.399533	1.04498	0.732325	1.49113
GCST90032616	ASD	UBA3855 sp900316885 abundance in stool	Simple mode	13	-0.120547	0.352426	0.73823	-0.811302	0.570208	0.886435	0.444279	1.76863
GCST90032616	ASD	UBA3855 sp900316885 abundance in stool	Weighted mode	13	-0.246059	0.257933	0.358923	-0.751609	0.25949	0.781876	0.471607	1.29627
GCST90032406	ASD	Fusobacterium A abundance in stool	MR Egger	14	-0.222441	0.34932	0.536225	-0.907109	0.462227	0.800562	0.40369	1.58761
GCST90032406	ASD	Fusobacterium A abundance in stool	Weighted median	14	0.00485597	0.180811	0.978574	-0.349533	0.359245	1.00487	0.705017	1.43225
GCST90032406	ASD	Fusobacterium A abundance in stool	Inverse variance weighted	14	-0.0285015	0.148444	0.847741	-0.319453	0.26245	0.971901	0.726547	1.30011
GCST90032406	ASD	Fusobacterium A abundance in stool	Simple mode	14	-0.452551	0.397219	0.275137	-1.2311	0.325998	0.636003	0.291971	1.38541
GCST90032406	ASD	Fusobacterium A abundance in stool	Weighted mode	14	-0.378784	0.347703	0.295765	-1.06028	0.302713	0.684694	0.346358	1.35353
GCST90032504	ASD	Paramuribaculum sp001689565 abundance in stool	MR Egger	11	0.266405	0.20759	0.231437	-0.140471	0.673281	1.30526	0.868949	1.96066
GCST90032504	ASD	Paramuribaculum sp001689565 abundance in stool	Weighted median	11	0.178214	0.122771	0.146615	-0.062418	0.418845	1.19508	0.93949	1.52021
GCST90032504	ASD	Paramuribaculum sp001689565 abundance in stool	Inverse variance weighted	11	0.154445	0.0940247	0.100465	-0.0298432	0.338734	1.16701	0.970598	1.40317
GCST90032504	ASD	Paramuribaculum sp001689565 abundance in stool	Simple mode	11	0.111036	0.183016	0.557571	-0.247675	0.469748	1.11744	0.780613	1.59959
GCST90032504	ASD	Paramuribaculum sp001689565 abundance in stool	Weighted mode	11	0.143711	0.146262	0.349	-0.142962	0.430384	1.15455	0.866787	1.53785
GCST90032485	ASD	Mycoplasmataceae abundance in stool	MR Egger	15	-0.218521	0.334949	0.525511	-0.875022	0.437979	0.803706	0.416853	1.54957
GCST90032485	ASD	Mycoplasmataceae abundance in stool	Weighted median	15	-0.226655	0.201375	0.260363	-0.621351	0.168041	0.797196	0.537218	1.18299
GCST90032485	ASD	Mycoplasmataceae abundance in stool	Inverse variance weighted	15	-0.0894576	0.151883	0.555867	-0.387148	0.208233	0.914427	0.678991	1.2315
GCST90032485	ASD	Mycoplasmataceae abundance in stool	Simple mode	15	0.0910367	0.324091	0.782897	-0.544181	0.726254	1.09531	0.580317	2.06732
GCST90032485	ASD	Mycoplasmataceae abundance in stool	Weighted mode	15	-0.289182	0.272355	0.306308	-0.822999	0.244635	0.748876	0.439113	1.27715
GCST90032496	ASD	Paenibacillales abundance in stool	MR Egger	11	-1.99606	1.19661	0.129642	-4.34142	0.349296	0.135869	0.013018	1.41807
GCST90032496	ASD	Paenibacillales abundance in stool	Weighted median	11	-0.957133	0.616943	0.120803	-2.16634	0.252076	0.383992	0.114596	1.28669
GCST90032496	ASD	Paenibacillales abundance in stool	Inverse variance weighted	11	-0.839243	0.489181	0.0862338	-1.79804	0.119552	0.432038	0.165624	1.12699
GCST90032496	ASD	Paenibacillales abundance in stool	Simple mode	11	-0.164809	0.973736	0.868971	-2.07333	1.74371	0.848056	0.125766	5.71854
GCST90032496	ASD	Paenibacillales abundance in stool	Weighted mode	11	-0.916102	0.895643	0.330489	-2.67156	0.839359	0.400076	0.0691441	2.31488
GCST90032177	ASD	Acidaminococcus sp900315205 abundance in stool	MR Egger	16	0.0177003	0.316023	0.956126	-0.601704	0.637105	1.01786	0.547877	1.891
GCST90032177	ASD	Acidaminococcus sp900315205 abundance in stool	Weighted median	16	-0.154224	0.174041	0.375542	-0.495344	0.186895	0.85708	0.609361	1.2055
GCST90032177	ASD	Acidaminococcus sp900315205 abundance in stool	Inverse variance weighted	16	0.0492528	0.132053	0.709166	-0.209572	0.308077	1.05049	0.810932	1.36081
GCST90032177	ASD	Acidaminococcus sp900315205 abundance in stool	Simple mode	16	-0.323579	0.327004	0.338101	-0.964507	0.31735	0.723555	0.381171	1.37348
GCST90032177	ASD	Acidaminococcus sp900315205 abundance in stool	Weighted mode	16	-0.31705	0.333417	0.356721	-0.970548	0.336447	0.728294	0.378876	1.39997
GCST90032543	ASD	RUG147 sp900315495 abundance in stool	MR Egger	6	-0.816485	0.934056	0.431391	-2.64724	1.01427	0.441982	0.0708468	2.75734
GCST90032543	ASD	RUG147 sp900315495 abundance in stool	Weighted median	6	0.716912	0.347777	0.0392636	0.0352692	1.39855	2.0481	1.0359	4.04934
GCST90032543	ASD	RUG147 sp900315495 abundance in stool	Inverse variance weighted	6	0.490693	0.271575	0.0707864	-0.041593	1.02298	1.63345	0.95926	2.78147
GCST90032543	ASD	RUG147 sp900315495 abundance in stool	Simple mode	6	0.843616	0.52161	0.16673	-0.17874	1.86597	2.32476	0.836323	6.46221
GCST90032543	ASD	RUG147 sp900315495 abundance in stool	Weighted mode	6	0.77895	0.546325	0.213254	-0.291847	1.84975	2.17918	0.746882	6.35821
GCST90032636	ASD	UBA9475 sp002161675 abundance in stool	MR Egger	10	-0.538375	0.344304	0.156525	-1.21321	0.136461	0.583696	0.297241	1.14621
GCST90032636	ASD	UBA9475 sp002161675 abundance in stool	Weighted median	10	-0.242328	0.225751	0.283077	-0.6848	0.200143	0.784799	0.504191	1.22158
GCST90032636	ASD	UBA9475 sp002161675 abundance in stool	Inverse variance weighted	10	-0.0719976	0.165575	0.663684	-0.396525	0.25253	0.930533	0.672653	1.28728
GCST90032636	ASD	UBA9475 sp002161675 abundance in stool	Simple mode	10	-0.236974	0.368924	0.536671	-0.960064	0.486117	0.789012	0.382868	1.62599
GCST90032636	ASD	UBA9475 sp002161675 abundance in stool	Weighted mode	10	-0.273232	0.342323	0.44532	-0.944185	0.39772	0.760916	0.388997	1.48843
GCST90032258	ASD	CAG-177 sp002451755 abundance in stool	MR Egger	9	0.232909	0.256527	0.394098	-0.269885	0.735703	1.26227	0.763467	2.08695
GCST90032258	ASD	CAG-177 sp002451755 abundance in stool	Weighted median	9	0.12021	0.0827439	0.146281	-0.0419681	0.282388	1.12773	0.9589	1.32629
GCST90032258	ASD	CAG-177 sp002451755 abundance in stool	Inverse variance weighted	9	0.0839655	0.0672731	0.211984	-0.0478898	0.215821	1.08759	0.953239	1.24088
GCST90032258	ASD	CAG-177 sp002451755 abundance in stool	Simple mode	9	0.167063	0.132121	0.241653	-0.0918938	0.42602	1.18183	0.912202	1.53115
GCST90032258	ASD	CAG-177 sp002451755 abundance in stool	Weighted mode	9	0.143	0.133538	0.315474	-0.118735	0.404736	1.15373	0.888043	1.49891
GCST90032340	ASD	Desulfobacterota A abundance in stool	MR Egger	14	0.34168	0.309272	0.290911	-0.264493	0.947854	1.40731	0.767595	2.58017
GCST90032340	ASD	Desulfobacterota A abundance in stool	Weighted median	14	-0.0107181	0.121231	0.92955	-0.248331	0.226895	0.989339	0.780102	1.2547
GCST90032340	ASD	Desulfobacterota A abundance in stool	Inverse variance weighted	14	-0.00155266	0.111382	0.988878	-0.219862	0.216757	0.998449	0.80263	1.24204
GCST90032340	ASD	Desulfobacterota A abundance in stool	Simple mode	14	-0.0424405	0.205514	0.839593	-0.445248	0.360367	0.958448	0.640665	1.43386
GCST90032340	ASD	Desulfobacterota A abundance in stool	Weighted mode	14	-0.0367766	0.180407	0.841624	-0.390374	0.316821	0.963891	0.676803	1.37276
GCST90032344	ASD	Desulfovibrio piger abundance in stool	MR Egger	18	-0.117142	0.0756517	0.141067	-0.265419	0.0311351	0.889459	0.766884	1.03162
GCST90032344	ASD	Desulfovibrio piger abundance in stool	Weighted median	18	-0.0654554	0.0500374	0.19083	-0.163529	0.0326179	0.936641	0.849142	1.03316
GCST90032344	ASD	Desulfovibrio piger abundance in stool	Inverse variance weighted	18	-0.0857686	0.0368733	0.0200168	-0.15804	-0.0134968	0.917807	0.853815	0.986594
GCST90032344	ASD	Desulfovibrio piger abundance in stool	Simple mode	18	-0.0516177	0.0937279	0.588992	-0.235324	0.132089	0.949692	0.790314	1.14121
GCST90032344	ASD	Desulfovibrio piger abundance in stool	Weighted mode	18	-0.0230068	0.0814004	0.780867	-0.182552	0.136538	0.977256	0.833142	1.1463
GCST90032334	ASD	Coprobacillus abundance in stool	MR Egger	16	0.118591	0.122478	0.349342	-0.121465	0.358647	1.12591	0.885622	1.43139
GCST90032334	ASD	Coprobacillus abundance in stool	Weighted median	16	0.115829	0.0771315	0.133172	-0.0353485	0.267007	1.1228	0.965269	1.30605
GCST90032334	ASD	Coprobacillus abundance in stool	Inverse variance weighted	16	0.0862513	0.0578752	0.136146	-0.027184	0.199687	1.09008	0.973182	1.22102
GCST90032334	ASD	Coprobacillus abundance in stool	Simple mode	16	0.112097	0.132538	0.410972	-0.147679	0.371872	1.11862	0.862708	1.45045
GCST90032334	ASD	Coprobacillus abundance in stool	Weighted mode	16	0.11971	0.113508	0.308281	-0.102765	0.342186	1.12717	0.902339	1.40802
GCST90032190	ASD	An7 abundance in stool	MR Egger	11	0.0308529	0.2827	0.915489	-0.523239	0.584945	1.03133	0.592598	1.79489
GCST90032190	ASD	An7 abundance in stool	Weighted median	11	0.00255056	0.17113	0.988109	-0.332864	0.337965	1.00255	0.716868	1.40209
GCST90032190	ASD	An7 abundance in stool	Inverse variance weighted	11	0.0290683	0.131243	0.824715	-0.228167	0.286304	1.02949	0.795991	1.3315
GCST90032190	ASD	An7 abundance in stool	Simple mode	11	0.324822	0.355082	0.381835	-0.371138	1.02078	1.38378	0.689949	2.77536
GCST90032190	ASD	An7 abundance in stool	Weighted mode	11	0.393514	0.400472	0.348968	-0.391411	1.17844	1.48218	0.676102	3.2493
GCST90032531	ASD	Pseudomonas aeruginosa abundance in stool	MR Egger	14	0.015231	0.265654	0.955223	-0.50545	0.535912	1.01535	0.603234	1.70901
GCST90032531	ASD	Pseudomonas aeruginosa abundance in stool	Weighted median	14	-0.0182673	0.184643	0.921192	-0.380167	0.343633	0.981899	0.683747	1.41006
GCST90032531	ASD	Pseudomonas aeruginosa abundance in stool	Inverse variance weighted	14	0.0501589	0.139506	0.719186	-0.223272	0.32359	1.05144	0.799897	1.38208
GCST90032531	ASD	Pseudomonas aeruginosa abundance in stool	Simple mode	14	-0.0197939	0.27812	0.944345	-0.564909	0.525321	0.980401	0.568412	1.691
GCST90032531	ASD	Pseudomonas aeruginosa abundance in stool	Weighted mode	14	-0.0142486	0.266625	0.958193	-0.536834	0.508337	0.985852	0.584596	1.66252
GCST90032229	ASD	Bifidobacterium ruminantium abundance in stool	MR Egger	13	-0.195858	0.186467	0.316081	-0.561333	0.169618	0.822129	0.570448	1.18485
GCST90032229	ASD	Bifidobacterium ruminantium abundance in stool	Weighted median	13	-0.078244	0.082214	0.341243	-0.239383	0.0828954	0.924739	0.787113	1.08643
GCST90032229	ASD	Bifidobacterium ruminantium abundance in stool	Inverse variance weighted	13	0.000466712	0.0594774	0.993739	-0.116109	0.117042	1.00047	0.890378	1.12417
GCST90032229	ASD	Bifidobacterium ruminantium abundance in stool	Simple mode	13	-0.0956386	0.121708	0.44722	-0.334186	0.142908	0.908792	0.715921	1.15362
GCST90032229	ASD	Bifidobacterium ruminantium abundance in stool	Weighted mode	13	-0.0909296	0.0915896	0.340408	-0.270445	0.088586	0.913082	0.76304	1.09263
GCST90032328	ASD	Clostridium S felsineum abundance in stool	MR Egger	5	0.0034681	0.349257	0.992701	-0.681077	0.688013	1.00347	0.506072	1.98976
GCST90032328	ASD	Clostridium S felsineum abundance in stool	Weighted median	5	0.337168	0.240003	0.160066	-0.133238	0.807575	1.40097	0.875257	2.24246
GCST90032328	ASD	Clostridium S felsineum abundance in stool	Inverse variance weighted	5	0.227094	0.185629	0.221187	-0.136739	0.590928	1.25495	0.872198	1.80566
GCST90032328	ASD	Clostridium S felsineum abundance in stool	Simple mode	5	0.357903	0.38195	0.401788	-0.390719	1.10653	1.43033	0.67657	3.02384
GCST90032328	ASD	Clostridium S felsineum abundance in stool	Weighted mode	5	0.415837	0.373201	0.327608	-0.315638	1.14731	1.51564	0.729323	3.14971
GCST90032573	ASD	Syntrophorhabdaceae abundance in stool	MR Egger	17	-0.217241	0.405928	0.600376	-1.01286	0.578377	0.804736	0.363179	1.78314
GCST90032573	ASD	Syntrophorhabdaceae abundance in stool	Weighted median	17	0.0952311	0.216992	0.660756	-0.330072	0.520534	1.09991	0.718872	1.68293
GCST90032573	ASD	Syntrophorhabdaceae abundance in stool	Inverse variance weighted	17	0.0418629	0.158001	0.791045	-0.267818	0.351544	1.04275	0.765047	1.42126
GCST90032573	ASD	Syntrophorhabdaceae abundance in stool	Simple mode	17	0.235984	0.381265	0.544662	-0.511295	0.983262	1.26615	0.599718	2.67316
GCST90032573	ASD	Syntrophorhabdaceae abundance in stool	Weighted mode	17	0.181775	0.337524	0.597608	-0.479772	0.843323	1.19934	0.618924	2.32408
GCST90032311	ASD	CAG-977 abundance in stool	MR Egger	19	-0.0969349	0.15672	0.54443	-0.404106	0.210236	0.907615	0.667573	1.23397
GCST90032311	ASD	CAG-977 abundance in stool	Weighted median	19	-0.179783	0.129871	0.166259	-0.43433	0.0747634	0.835451	0.647698	1.07763
GCST90032311	ASD	CAG-977 abundance in stool	Inverse variance weighted	19	-0.0810375	0.0905618	0.370877	-0.258539	0.0964635	0.922159	0.772179	1.10127
GCST90032311	ASD	CAG-977 abundance in stool	Simple mode	19	-0.261055	0.232999	0.277266	-0.717733	0.195624	0.770239	0.487857	1.21607
GCST90032311	ASD	CAG-977 abundance in stool	Weighted mode	19	-0.250196	0.184641	0.192168	-0.612092	0.1117	0.778648	0.542215	1.11818
GCST90032323	ASD	Clostridium I abundance in stool	MR Egger	10	0.0837317	0.436032	0.852503	-0.770891	0.938354	1.08734	0.462601	2.55577
GCST90032323	ASD	Clostridium I abundance in stool	Weighted median	10	-0.0436711	0.245365	0.858736	-0.524587	0.437245	0.957269	0.5918	1.54844
GCST90032323	ASD	Clostridium I abundance in stool	Inverse variance weighted	10	-0.0276703	0.199883	0.889898	-0.41944	0.3641	0.972709	0.657415	1.43922
GCST90032323	ASD	Clostridium I abundance in stool	Simple mode	10	-0.17398	0.344586	0.625762	-0.849369	0.501409	0.840313	0.427685	1.65105
GCST90032323	ASD	Clostridium I abundance in stool	Weighted mode	10	-0.0904809	0.326243	0.787783	-0.729918	0.548956	0.913492	0.481949	1.73144
GCST90032552	ASD	Ruminococcus E sp003521625 abundance in stool	MR Egger	13	-0.492245	0.320794	0.153162	-1.121	0.13651	0.611252	0.325953	1.14627
GCST90032552	ASD	Ruminococcus E sp003521625 abundance in stool	Weighted median	13	-0.101061	0.138542	0.46572	-0.372605	0.170482	0.903878	0.688938	1.18588
GCST90032552	ASD	Ruminococcus E sp003521625 abundance in stool	Inverse variance weighted	13	-0.0869298	0.150609	0.563812	-0.382123	0.208264	0.916741	0.682411	1.23154
GCST90032552	ASD	Ruminococcus E sp003521625 abundance in stool	Simple mode	13	-0.051209	0.262381	0.848525	-0.565476	0.463058	0.95008	0.56809	1.58892
GCST90032552	ASD	Ruminococcus E sp003521625 abundance in stool	Weighted mode	13	-0.123708	0.162698	0.461723	-0.442596	0.195181	0.883638	0.642366	1.21553
GCST90032420	ASD	Gordonibacter pamelaeae abundance in stool	MR Egger	14	-0.141025	0.193372	0.479816	-0.520033	0.237984	0.868468	0.594501	1.26869
GCST90032420	ASD	Gordonibacter pamelaeae abundance in stool	Weighted median	14	0.0477008	0.108348	0.659754	-0.164662	0.260064	1.04886	0.84818	1.29701
GCST90032420	ASD	Gordonibacter pamelaeae abundance in stool	Inverse variance weighted	14	0.0777938	0.0733023	0.288566	-0.0658787	0.221466	1.0809	0.936244	1.24791
GCST90032420	ASD	Gordonibacter pamelaeae abundance in stool	Simple mode	14	-0.145325	0.185778	0.448084	-0.50945	0.218801	0.864742	0.600826	1.24458
GCST90032420	ASD	Gordonibacter pamelaeae abundance in stool	Weighted mode	14	0.0292461	0.168939	0.865226	-0.301874	0.360366	1.02968	0.739432	1.43385
GCST90032189	ASD	An181 abundance in stool	MR Egger	12	0.0410648	0.365299	0.91272	-0.674922	0.757051	1.04192	0.509196	2.13198
GCST90032189	ASD	An181 abundance in stool	Weighted median	12	-0.0535323	0.148507	0.718497	-0.344607	0.237542	0.947875	0.708499	1.26813
GCST90032189	ASD	An181 abundance in stool	Inverse variance weighted	12	0.0134552	0.113534	0.905662	-0.209072	0.235982	1.01355	0.811337	1.26615
GCST90032189	ASD	An181 abundance in stool	Simple mode	12	-0.0767229	0.247304	0.76218	-0.561439	0.407994	0.926146	0.570387	1.5038
GCST90032189	ASD	An181 abundance in stool	Weighted mode	12	-0.081426	0.255859	0.756259	-0.582909	0.420057	0.921801	0.558272	1.52205
GCST90032194	ASD	AR31 abundance in stool	MR Egger	11	-0.0800384	0.333814	0.815881	-0.734314	0.574238	0.923081	0.479834	1.77578
GCST90032194	ASD	AR31 abundance in stool	Weighted median	11	-0.0643124	0.232503	0.782081	-0.520019	0.391394	0.937712	0.594509	1.47904
GCST90032194	ASD	AR31 abundance in stool	Inverse variance weighted	11	-0.122465	0.169743	0.470617	-0.455162	0.210231	0.884736	0.634345	1.23396
GCST90032194	ASD	AR31 abundance in stool	Simple mode	11	0.022543	0.355434	0.950679	-0.674107	0.719193	1.0228	0.509611	2.05278
GCST90032194	ASD	AR31 abundance in stool	Weighted mode	11	0.036277	0.3205	0.912121	-0.591903	0.664457	1.03694	0.553273	1.94344
GCST90032476	ASD	Merdibacter massiliensis abundance in stool	MR Egger	10	0.352664	0.276824	0.238438	-0.189911	0.89524	1.42285	0.827033	2.44792
GCST90032476	ASD	Merdibacter massiliensis abundance in stool	Weighted median	10	0.00584809	0.1411	0.96694	-0.270708	0.282404	1.00587	0.762839	1.32631
GCST90032476	ASD	Merdibacter massiliensis abundance in stool	Inverse variance weighted	10	0.00569019	0.102974	0.955933	-0.196139	0.207519	1.00571	0.821898	1.23062
GCST90032476	ASD	Merdibacter massiliensis abundance in stool	Simple mode	10	0.120378	0.193583	0.549472	-0.259044	0.4998	1.12792	0.771789	1.64839
GCST90032476	ASD	Merdibacter massiliensis abundance in stool	Weighted mode	10	0.0466324	0.183486	0.805094	-0.313001	0.406266	1.04774	0.731249	1.5012
GCST90032629	ASD	UBA737 abundance in stool	MR Egger	9	-0.326894	0.227964	0.194701	-0.773703	0.119915	0.72116	0.461302	1.1274
GCST90032629	ASD	UBA737 abundance in stool	Weighted median	9	-0.0210811	0.1169	0.85689	-0.250205	0.208043	0.97914	0.778641	1.23127
GCST90032629	ASD	UBA737 abundance in stool	Inverse variance weighted	9	-0.0405534	0.0898395	0.651703	-0.216639	0.135532	0.960258	0.805221	1.14515
GCST90032629	ASD	UBA737 abundance in stool	Simple mode	9	0.0265665	0.173538	0.88212	-0.313568	0.366701	1.02692	0.730835	1.44297
GCST90032629	ASD	UBA737 abundance in stool	Weighted mode	9	0.0363947	0.153855	0.818948	-0.26516	0.33795	1.03707	0.767083	1.40207
GCST90032330	ASD	Collinsella abundance in stool	MR Egger	11	-0.286721	0.209999	0.205296	-0.69832	0.124878	0.750721	0.49742	1.13301
GCST90032330	ASD	Collinsella abundance in stool	Weighted median	11	-0.184419	0.0776879	0.0176038	-0.336687	-0.032151	0.831587	0.714132	0.96836
GCST90032330	ASD	Collinsella abundance in stool	Inverse variance weighted	11	-0.109261	0.0578337	0.0588608	-0.222615	0.0040928	0.896496	0.800423	1.0041
GCST90032330	ASD	Collinsella abundance in stool	Simple mode	11	-0.211631	0.126613	0.125576	-0.459792	0.0365292	0.809263	0.631415	1.0372
GCST90032330	ASD	Collinsella abundance in stool	Weighted mode	11	-0.209272	0.120323	0.112621	-0.445105	0.0265614	0.811175	0.640757	1.02692
GCST90032326	ASD	Clostridium P abundance in stool	MR Egger	12	-0.182852	0.29531	0.549639	-0.76166	0.395956	0.832892	0.466891	1.4858
GCST90032326	ASD	Clostridium P abundance in stool	Weighted median	12	-0.11001	0.161075	0.494622	-0.425716	0.205696	0.895825	0.653302	1.22838
GCST90032326	ASD	Clostridium P abundance in stool	Inverse variance weighted	12	-0.083525	0.121299	0.491082	-0.321271	0.154221	0.919868	0.725227	1.16675
GCST90032326	ASD	Clostridium P abundance in stool	Simple mode	12	-0.0895494	0.24019	0.716361	-0.560321	0.381222	0.914343	0.571026	1.46407
GCST90032326	ASD	Clostridium P abundance in stool	Weighted mode	12	-0.0999163	0.233184	0.676567	-0.556957	0.357125	0.904913	0.57295	1.42921
GCST90032419	ASD	Gluconobacter abundance in stool	MR Egger	14	1.00043	0.350805	0.0145734	0.312856	1.68801	2.71946	1.36732	5.40871
GCST90032419	ASD	Gluconobacter abundance in stool	Weighted median	14	0.0569636	0.251818	0.821039	-0.4366	0.550527	1.05862	0.64623	1.73417
GCST90032419	ASD	Gluconobacter abundance in stool	Inverse variance weighted	14	0.0867187	0.170344	0.610696	-0.247155	0.420593	1.09059	0.781019	1.52286
GCST90032419	ASD	Gluconobacter abundance in stool	Simple mode	14	0.0911986	0.509721	0.86076	-0.907854	1.09025	1.09549	0.403389	2.97502
GCST90032419	ASD	Gluconobacter abundance in stool	Weighted mode	14	0.164999	0.436294	0.711398	-0.690137	1.02014	1.17939	0.501507	2.77357
GCST90032356	ASD	Endozoicomonadaceae abundance in stool	MR Egger	13	0.22373	0.372202	0.559957	-0.505786	0.953245	1.25073	0.603031	2.59412
GCST90032356	ASD	Endozoicomonadaceae abundance in stool	Weighted median	13	0.313134	0.22408	0.162287	-0.126062	0.75233	1.3677	0.88156	2.12194
GCST90032356	ASD	Endozoicomonadaceae abundance in stool	Inverse variance weighted	13	0.246121	0.170399	0.148634	-0.0878625	0.580104	1.27905	0.915887	1.78622
GCST90032356	ASD	Endozoicomonadaceae abundance in stool	Simple mode	13	0.542562	0.40627	0.206502	-0.253728	1.33885	1.72041	0.775903	3.81466
GCST90032356	ASD	Endozoicomonadaceae abundance in stool	Weighted mode	13	0.561098	0.405176	0.191313	-0.233048	1.35524	1.75259	0.792116	3.8777
GCST90032174	ASD	Acetobacterales abundance in stool	MR Egger	17	0.415531	1.14437	0.721591	-1.82744	2.6585	1.51517	0.160824	14.2749
GCST90032174	ASD	Acetobacterales abundance in stool	Weighted median	17	-0.410613	0.393651	0.296907	-1.18217	0.360942	0.663243	0.306613	1.43468
GCST90032174	ASD	Acetobacterales abundance in stool	Inverse variance weighted	17	-0.205678	0.288785	0.476329	-0.771697	0.36034	0.814095	0.462228	1.43382
GCST90032174	ASD	Acetobacterales abundance in stool	Simple mode	17	-0.450182	0.72504	0.543406	-1.87126	0.970897	0.637512	0.153929	2.64031
GCST90032174	ASD	Acetobacterales abundance in stool	Weighted mode	17	-0.421772	0.633399	0.514969	-1.66323	0.819689	0.655883	0.189525	2.26979
GCST90032521	ASD	Prevotella sp002437565 abundance in stool	MR Egger	19	-0.0210933	0.161757	0.89778	-0.338137	0.295951	0.979128	0.713097	1.3444
GCST90032521	ASD	Prevotella sp002437565 abundance in stool	Weighted median	19	-0.0495907	0.0740604	0.503114	-0.194749	0.0955677	0.951619	0.823041	1.10028
GCST90032521	ASD	Prevotella sp002437565 abundance in stool	Inverse variance weighted	19	0.0349032	0.0653957	0.593533	-0.0932724	0.163079	1.03552	0.910945	1.17713
GCST90032521	ASD	Prevotella sp002437565 abundance in stool	Simple mode	19	-0.131702	0.117936	0.278798	-0.362857	0.0994526	0.876602	0.695686	1.10457
GCST90032521	ASD	Prevotella sp002437565 abundance in stool	Weighted mode	19	-0.105054	0.104417	0.327704	-0.309711	0.0996039	0.900276	0.733659	1.10473
GCST90032358	ASD	Ensifer abundance in stool	MR Egger	11	-0.225054	0.395144	0.582917	-0.999537	0.549428	0.798473	0.36805	1.73226
GCST90032358	ASD	Ensifer abundance in stool	Weighted median	11	-0.0359524	0.160385	0.82263	-0.350306	0.278401	0.964686	0.704472	1.32102
GCST90032358	ASD	Ensifer abundance in stool	Inverse variance weighted	11	-0.0479055	0.141591	0.735109	-0.325424	0.229613	0.953224	0.722221	1.25811
GCST90032358	ASD	Ensifer abundance in stool	Simple mode	11	-0.105864	0.30574	0.736325	-0.705114	0.493385	0.899547	0.494052	1.63785
GCST90032358	ASD	Ensifer abundance in stool	Weighted mode	11	-0.118309	0.270159	0.670751	-0.647821	0.411204	0.888422	0.523184	1.50863
GCST90032507	ASD	Peptococcia abundance in stool	MR Egger	14	0.317818	0.314577	0.332289	-0.298754	0.934389	1.37413	0.741742	2.54566
GCST90032507	ASD	Peptococcia abundance in stool	Weighted median	14	0.165512	0.193337	0.391952	-0.213428	0.544453	1.18	0.80781	1.72367
GCST90032507	ASD	Peptococcia abundance in stool	Inverse variance weighted	14	-0.050843	0.181447	0.779318	-0.406479	0.304793	0.950428	0.665991	1.35634
GCST90032507	ASD	Peptococcia abundance in stool	Simple mode	14	0.137142	0.385053	0.72743	-0.617561	0.891846	1.14699	0.539258	2.43963
GCST90032507	ASD	Peptococcia abundance in stool	Weighted mode	14	0.211258	0.228032	0.371098	-0.235685	0.658201	1.23523	0.790029	1.93131
GCST90032268	ASD	CAG-269 sp002372935 abundance in stool	MR Egger	15	-0.407259	0.212325	0.0773302	-0.823415	0.00889747	0.665472	0.43893	1.00894
GCST90032268	ASD	CAG-269 sp002372935 abundance in stool	Weighted median	15	-0.0800068	0.098138	0.414931	-0.272357	0.112344	0.92311	0.761582	1.1189
GCST90032268	ASD	CAG-269 sp002372935 abundance in stool	Inverse variance weighted	15	-0.0779913	0.0707467	0.270287	-0.216655	0.0606722	0.924972	0.805208	1.06255
GCST90032268	ASD	CAG-269 sp002372935 abundance in stool	Simple mode	15	-0.10149	0.154043	0.520684	-0.403414	0.200433	0.90349	0.668036	1.22193
GCST90032268	ASD	CAG-269 sp002372935 abundance in stool	Weighted mode	15	-0.0838341	0.152085	0.590164	-0.381921	0.214252	0.919584	0.682549	1.23894
GCST90032483	ASD	Morganella abundance in stool	MR Egger	28	-0.0986881	0.153032	0.524653	-0.398632	0.201255	0.906025	0.671238	1.22294
GCST90032483	ASD	Morganella abundance in stool	Weighted median	28	-0.0391552	0.115206	0.733953	-0.264958	0.186648	0.961601	0.767238	1.2052
GCST90032483	ASD	Morganella abundance in stool	Inverse variance weighted	28	0.0490483	0.0788947	0.534144	-0.105585	0.203682	1.05027	0.899798	1.22591
GCST90032483	ASD	Morganella abundance in stool	Simple mode	28	-0.0952999	0.199723	0.637088	-0.486758	0.296158	0.9091	0.614616	1.34468
GCST90032483	ASD	Morganella abundance in stool	Weighted mode	28	-0.081637	0.173655	0.642052	-0.422001	0.258727	0.921606	0.655733	1.29528
GCST90032451	ASD	Lachnospirales abundance in stool	MR Egger	11	-0.59046	0.431567	0.204439	-1.43633	0.255411	0.554073	0.237799	1.29099
GCST90032451	ASD	Lachnospirales abundance in stool	Weighted median	11	0.0512992	0.198026	0.795594	-0.336832	0.43943	1.05264	0.714029	1.55182
GCST90032451	ASD	Lachnospirales abundance in stool	Inverse variance weighted	11	0.175207	0.14019	0.21138	-0.0995659	0.44998	1.19149	0.90523	1.56828
GCST90032451	ASD	Lachnospirales abundance in stool	Simple mode	11	-0.0741822	0.301904	0.810873	-0.665915	0.51755	0.928502	0.513803	1.67791
GCST90032451	ASD	Lachnospirales abundance in stool	Weighted mode	11	-0.0589435	0.30011	0.848226	-0.647159	0.529272	0.94276	0.523531	1.6977
GCST90032619	ASD	UBA6398 sp002451695 abundance in stool	MR Egger	12	0.337089	0.171582	0.0778405	0.000788008	0.67339	1.40086	1.00079	1.96087
GCST90032619	ASD	UBA6398 sp002451695 abundance in stool	Weighted median	12	0.118907	0.104443	0.25492	-0.0858024	0.323616	1.12626	0.917776	1.38212
GCST90032619	ASD	UBA6398 sp002451695 abundance in stool	Inverse variance weighted	12	0.0452344	0.0760189	0.551816	-0.103763	0.194231	1.04627	0.901439	1.21438
GCST90032619	ASD	UBA6398 sp002451695 abundance in stool	Simple mode	12	0.172983	0.175903	0.346547	-0.171788	0.517754	1.18885	0.842158	1.67825
GCST90032619	ASD	UBA6398 sp002451695 abundance in stool	Weighted mode	12	0.195076	0.152773	0.227934	-0.104359	0.494511	1.2154	0.900901	1.6397
GCST90032389	ASD	Faecalicoccus abundance in stool	MR Egger	13	-0.172291	0.183782	0.368642	-0.532505	0.187922	0.841734	0.587133	1.20674
GCST90032389	ASD	Faecalicoccus abundance in stool	Weighted median	13	-0.17573	0.108164	0.104235	-0.387732	0.0362716	0.838844	0.678594	1.03694
GCST90032389	ASD	Faecalicoccus abundance in stool	Inverse variance weighted	13	-0.137377	0.0769569	0.0742414	-0.288213	0.013458	0.871641	0.749602	1.01355
GCST90032389	ASD	Faecalicoccus abundance in stool	Simple mode	13	-0.167985	0.167572	0.335908	-0.496427	0.160457	0.845367	0.608702	1.17405
GCST90032389	ASD	Faecalicoccus abundance in stool	Weighted mode	13	-0.163995	0.156793	0.316201	-0.471309	0.143318	0.848746	0.624185	1.1541
GCST90032578	ASD	Terrisporobacter abundance in stool	MR Egger	15	-0.0886379	0.208403	0.67756	-0.497108	0.319832	0.915177	0.608287	1.3769
GCST90032578	ASD	Terrisporobacter abundance in stool	Weighted median	15	0.0675213	0.108257	0.532817	-0.144663	0.279705	1.06985	0.865314	1.32274
GCST90032578	ASD	Terrisporobacter abundance in stool	Inverse variance weighted	15	0.0839922	0.0769325	0.274937	-0.0667956	0.23478	1.08762	0.935386	1.26463
GCST90032578	ASD	Terrisporobacter abundance in stool	Simple mode	15	-0.0946692	0.175072	0.597183	-0.43781	0.248472	0.909674	0.645448	1.28206
GCST90032578	ASD	Terrisporobacter abundance in stool	Weighted mode	15	0.114442	0.174243	0.521962	-0.227074	0.455959	1.12125	0.796862	1.57769
GCST90032185	ASD	Alistipes shahii abundance in stool	MR Egger	15	0.113261	0.102192	0.287811	-0.0870358	0.313558	1.11992	0.916644	1.36828
GCST90032185	ASD	Alistipes shahii abundance in stool	Weighted median	15	0.0313626	0.0581981	0.58996	-0.0827056	0.145431	1.03186	0.920622	1.15654
GCST90032185	ASD	Alistipes shahii abundance in stool	Inverse variance weighted	15	-0.0250215	0.0517297	0.628601	-0.126412	0.0763687	0.975289	0.881252	1.07936
GCST90032185	ASD	Alistipes shahii abundance in stool	Simple mode	15	0.0696964	0.106275	0.522579	-0.138603	0.277996	1.07218	0.870573	1.32048
GCST90032185	ASD	Alistipes shahii abundance in stool	Weighted mode	15	0.0642782	0.0826374	0.449613	-0.0976912	0.226248	1.06639	0.906929	1.25389
GCST90032208	ASD	Bacteroides A abundance in stool	MR Egger	9	0.301601	0.132592	0.0570848	0.0417202	0.561482	1.35202	1.0426	1.75327
GCST90032208	ASD	Bacteroides A abundance in stool	Weighted median	9	0.0160213	0.080206	0.841674	-0.141183	0.173225	1.01615	0.868331	1.18913
GCST90032208	ASD	Bacteroides A abundance in stool	Inverse variance weighted	9	-0.00914995	0.0748918	0.90276	-0.155938	0.137638	0.990892	0.855612	1.14756
GCST90032208	ASD	Bacteroides A abundance in stool	Simple mode	9	-0.0265536	0.135879	0.849936	-0.292877	0.239769	0.973796	0.746114	1.27096
GCST90032208	ASD	Bacteroides A abundance in stool	Weighted mode	9	0.0126366	0.112671	0.913464	-0.208199	0.233472	1.01272	0.812045	1.26298
GCST90032403	ASD	Francisellaceae abundance in stool	MR Egger	8	0.101741	0.836826	0.907202	-1.53844	1.74192	1.1071	0.214716	5.7083
GCST90032403	ASD	Francisellaceae abundance in stool	Weighted median	8	-0.101091	0.286917	0.724588	-0.663448	0.461267	0.903851	0.515072	1.58608
GCST90032403	ASD	Francisellaceae abundance in stool	Inverse variance weighted	8	-0.144909	0.207211	0.484346	-0.551043	0.261225	0.865101	0.576349	1.29852
GCST90032403	ASD	Francisellaceae abundance in stool	Simple mode	8	-0.138812	0.474282	0.778253	-1.0684	0.79078	0.870391	0.343556	2.20512
GCST90032403	ASD	Francisellaceae abundance in stool	Weighted mode	8	0.0892664	0.469869	0.854715	-0.831677	1.01021	1.09337	0.435319	2.74618
GCST90032351	ASD	Eisenbergiella sp900066775 abundance in stool	MR Egger	11	-0.0525449	0.125823	0.686018	-0.299157	0.194067	0.948812	0.741443	1.21418
GCST90032351	ASD	Eisenbergiella sp900066775 abundance in stool	Weighted median	11	0.0595058	0.0882462	0.50011	-0.113457	0.232468	1.06131	0.892743	1.26171
GCST90032351	ASD	Eisenbergiella sp900066775 abundance in stool	Inverse variance weighted	11	0.00432102	0.0642401	0.946372	-0.12159	0.130232	1.00433	0.885512	1.13909
GCST90032351	ASD	Eisenbergiella sp900066775 abundance in stool	Simple mode	11	0.0916417	0.143053	0.536176	-0.188742	0.372025	1.09597	0.828	1.45067
GCST90032351	ASD	Eisenbergiella sp900066775 abundance in stool	Weighted mode	11	0.0860736	0.125207	0.507429	-0.159332	0.331479	1.08989	0.852713	1.39303
GCST90032566	ASD	Stappia abundance in stool	MR Egger	13	-0.0852738	0.337714	0.805308	-0.747193	0.576646	0.918261	0.473694	1.78006
GCST90032566	ASD	Stappia abundance in stool	Weighted median	13	0.217541	0.230685	0.345671	-0.234602	0.669684	1.24302	0.790885	1.95362
GCST90032566	ASD	Stappia abundance in stool	Inverse variance weighted	13	0.146628	0.172714	0.3959	-0.191891	0.485148	1.15792	0.825397	1.62441
GCST90032566	ASD	Stappia abundance in stool	Simple mode	13	0.650558	0.419074	0.146537	-0.170828	1.47194	1.91661	0.842967	4.3577
GCST90032566	ASD	Stappia abundance in stool	Weighted mode	13	0.619565	0.379985	0.128946	-0.125206	1.36434	1.85812	0.882315	3.91313
GCST90032553	ASD	Ruminococcus E sp900100595 abundance in stool	MR Egger	13	0.00016203	0.426406	0.999704	-0.835593	0.835917	1.00016	0.433617	2.30693
GCST90032553	ASD	Ruminococcus E sp900100595 abundance in stool	Weighted median	13	-0.0932473	0.20727	0.652795	-0.499497	0.313002	0.910968	0.606836	1.36752
GCST90032553	ASD	Ruminococcus E sp900100595 abundance in stool	Inverse variance weighted	13	-0.0980414	0.14838	0.508776	-0.388866	0.192784	0.906611	0.677825	1.21262
GCST90032553	ASD	Ruminococcus E sp900100595 abundance in stool	Simple mode	13	-0.0471544	0.329303	0.888513	-0.692589	0.59828	0.95394	0.500279	1.81899
GCST90032553	ASD	Ruminococcus E sp900100595 abundance in stool	Weighted mode	13	-0.0903475	0.289023	0.759953	-0.656832	0.476137	0.913614	0.518491	1.60984
GCST90032627	ASD	UBA7182 abundance in stool	MR Egger	16	-0.561678	0.360056	0.14108	-1.26739	0.144031	0.570251	0.281566	1.15492
GCST90032627	ASD	UBA7182 abundance in stool	Weighted median	16	0.0966881	0.185081	0.601385	-0.266071	0.459447	1.10152	0.766385	1.5832
GCST90032627	ASD	UBA7182 abundance in stool	Inverse variance weighted	16	-0.0275225	0.125914	0.826976	-0.274315	0.21927	0.972853	0.760093	1.24517
GCST90032627	ASD	UBA7182 abundance in stool	Simple mode	16	0.144462	0.356847	0.691317	-0.554957	0.843882	1.15542	0.574097	2.32538
GCST90032627	ASD	UBA7182 abundance in stool	Weighted mode	16	0.144462	0.306519	0.644208	-0.456314	0.745239	1.15542	0.633615	2.10694
GCST90032284	ASD	CAG-465 sp000433135 abundance in stool	MR Egger	16	0.189567	0.169544	0.282345	-0.14274	0.521875	1.20873	0.86698	1.68518
GCST90032284	ASD	CAG-465 sp000433135 abundance in stool	Weighted median	16	0.130001	0.0999688	0.193459	-0.0659381	0.325939	1.13883	0.936189	1.38533
GCST90032284	ASD	CAG-465 sp000433135 abundance in stool	Inverse variance weighted	16	0.0813168	0.0754106	0.280891	-0.066488	0.229122	1.08471	0.935674	1.2575
GCST90032284	ASD	CAG-465 sp000433135 abundance in stool	Simple mode	16	0.24391	0.1786	0.192168	-0.106145	0.593965	1.27623	0.899294	1.81116
GCST90032284	ASD	CAG-465 sp000433135 abundance in stool	Weighted mode	16	0.165944	0.148655	0.281855	-0.125419	0.457307	1.18051	0.882127	1.57981
GCST90032568	ASD	Streptococcus sanguinis abundance in stool	MR Egger	15	-0.212661	0.205438	0.319466	-0.615319	0.189996	0.80843	0.540468	1.20925
GCST90032568	ASD	Streptococcus sanguinis abundance in stool	Weighted median	15	0.11639	0.132734	0.380559	-0.143769	0.37655	1.12343	0.866088	1.45725
GCST90032568	ASD	Streptococcus sanguinis abundance in stool	Inverse variance weighted	15	0.0813482	0.098633	0.40951	-0.111972	0.274669	1.08475	0.894069	1.31609
GCST90032568	ASD	Streptococcus sanguinis abundance in stool	Simple mode	15	0.119132	0.259073	0.652692	-0.388652	0.626916	1.12652	0.67797	1.87183
GCST90032568	ASD	Streptococcus sanguinis abundance in stool	Weighted mode	15	0.132263	0.223443	0.563335	-0.305686	0.570211	1.14141	0.736618	1.76864
GCST90032635	ASD	UBA9475 sp002161235 abundance in stool	MR Egger	9	0.86132	0.438547	0.090282	0.00176721	1.72087	2.36628	1.00177	5.5894
GCST90032635	ASD	UBA9475 sp002161235 abundance in stool	Weighted median	9	0.189403	0.180421	0.293816	-0.164221	0.543028	1.20853	0.848554	1.72121
GCST90032635	ASD	UBA9475 sp002161235 abundance in stool	Inverse variance weighted	9	0.213038	0.141065	0.13099	-0.0634498	0.489527	1.23743	0.938521	1.63154
GCST90032635	ASD	UBA9475 sp002161235 abundance in stool	Simple mode	9	0.134903	0.302911	0.667867	-0.458803	0.728609	1.14443	0.63204	2.0722
GCST90032635	ASD	UBA9475 sp002161235 abundance in stool	Weighted mode	9	0.106142	0.291321	0.72504	-0.464847	0.677132	1.11198	0.628231	1.96823
GCST90032212	ASD	Bacteroides intestinalis A abundance in stool	MR Egger	14	0.189609	0.102547	0.0892343	-0.0113833	0.390602	1.20878	0.988681	1.47787
GCST90032212	ASD	Bacteroides intestinalis A abundance in stool	Weighted median	14	-0.00245994	0.0674723	0.970917	-0.134706	0.129786	0.997543	0.873973	1.13858
GCST90032212	ASD	Bacteroides intestinalis A abundance in stool	Inverse variance weighted	14	0.00401829	0.0500555	0.936017	-0.0940905	0.102127	1.00403	0.9102	1.10752
GCST90032212	ASD	Bacteroides intestinalis A abundance in stool	Simple mode	14	-0.00733974	0.106298	0.946001	-0.215683	0.201004	0.992687	0.805991	1.22263
GCST90032212	ASD	Bacteroides intestinalis A abundance in stool	Weighted mode	14	0.0128031	0.104735	0.904576	-0.192477	0.218084	1.01289	0.824913	1.24369
GCST90032205	ASD	Bacillus velezensis abundance in stool	MR Egger	11	0.0791328	0.330237	0.81599	-0.568132	0.726397	1.08235	0.566583	2.06762
GCST90032205	ASD	Bacillus velezensis abundance in stool	Weighted median	11	-0.00367967	0.200299	0.985343	-0.396266	0.388907	0.996327	0.672828	1.47537
GCST90032205	ASD	Bacillus velezensis abundance in stool	Inverse variance weighted	11	0.00161172	0.149162	0.991379	-0.290747	0.29397	1.00161	0.747705	1.34174
GCST90032205	ASD	Bacillus velezensis abundance in stool	Simple mode	11	-0.048128	0.317113	0.882387	-0.669669	0.573413	0.953012	0.511878	1.77431
GCST90032205	ASD	Bacillus velezensis abundance in stool	Weighted mode	11	-0.0642602	0.280541	0.823441	-0.614121	0.485601	0.937761	0.541116	1.62515
GCST90032381	ASD	Faecalicatena glycyrrhizinilyticum abundance in stool	MR Egger	18	-0.183181	0.225732	0.428989	-0.625616	0.259255	0.832618	0.534932	1.29596
GCST90032381	ASD	Faecalicatena glycyrrhizinilyticum abundance in stool	Weighted median	18	-0.015403	0.112888	0.891469	-0.236664	0.205858	0.984715	0.789257	1.22858
GCST90032381	ASD	Faecalicatena glycyrrhizinilyticum abundance in stool	Inverse variance weighted	18	0.0161505	0.07859	0.837179	-0.137886	0.170187	1.01628	0.871198	1.18553
GCST90032381	ASD	Faecalicatena glycyrrhizinilyticum abundance in stool	Simple mode	18	0.25279	0.208605	0.242161	-0.156077	0.661656	1.28761	0.855493	1.938
GCST90032381	ASD	Faecalicatena glycyrrhizinilyticum abundance in stool	Weighted mode	18	0.0829546	0.181039	0.652602	-0.271882	0.437791	1.08649	0.761944	1.54928
GCST90032642	ASD	Veillonella rogosae abundance in stool	MR Egger	14	0.0642008	0.119001	0.599412	-0.169042	0.297444	1.06631	0.844474	1.34641
GCST90032642	ASD	Veillonella rogosae abundance in stool	Weighted median	14	0.0425607	0.0735298	0.562709	-0.101558	0.186679	1.04348	0.903429	1.20524
GCST90032642	ASD	Veillonella rogosae abundance in stool	Inverse variance weighted	14	0.0600749	0.0587671	0.306661	-0.0551087	0.175259	1.06192	0.946382	1.19155
GCST90032642	ASD	Veillonella rogosae abundance in stool	Simple mode	14	0.035553	0.122947	0.777009	-0.205424	0.27653	1.03619	0.814302	1.31855
GCST90032642	ASD	Veillonella rogosae abundance in stool	Weighted mode	14	0.035553	0.109407	0.750381	-0.178885	0.249991	1.03619	0.836202	1.28401
GCST90032391	ASD	Fervidobacteriaceae abundance in stool	MR Egger	17	0.333226	0.489231	0.506175	-0.625668	1.29212	1.39546	0.534904	3.64049
GCST90032391	ASD	Fervidobacteriaceae abundance in stool	Weighted median	17	0.0709656	0.207795	0.732714	-0.336312	0.478243	1.07354	0.7144	1.61324
GCST90032391	ASD	Fervidobacteriaceae abundance in stool	Inverse variance weighted	17	0.196924	0.147786	0.182698	-0.0927363	0.486584	1.21765	0.911434	1.62675
GCST90032391	ASD	Fervidobacteriaceae abundance in stool	Simple mode	17	0.0340348	0.395522	0.932494	-0.741189	0.809258	1.03462	0.476547	2.24624
GCST90032391	ASD	Fervidobacteriaceae abundance in stool	Weighted mode	17	-0.052435	0.337171	0.878361	-0.71329	0.60842	0.948916	0.490029	1.83753
GCST90032348	ASD	Dorea abundance in stool	MR Egger	8	0.620739	0.389964	0.162539	-0.143591	1.38507	1.8603	0.866242	3.9951
GCST90032348	ASD	Dorea abundance in stool	Weighted median	8	0.0704791	0.203433	0.729006	-0.32825	0.469208	1.07302	0.720183	1.59873
GCST90032348	ASD	Dorea abundance in stool	Inverse variance weighted	8	-0.0695207	0.179417	0.698401	-0.421179	0.282137	0.932841	0.656273	1.32596
GCST90032348	ASD	Dorea abundance in stool	Simple mode	8	-0.0186919	0.362463	0.960313	-0.72912	0.691736	0.981482	0.482333	1.99718
GCST90032348	ASD	Dorea abundance in stool	Weighted mode	8	0.102324	0.285411	0.730528	-0.457082	0.66173	1.10774	0.633128	1.93814
GCST90032175	ASD	Achromobacter abundance in stool	MR Egger	9	-0.690963	0.841885	0.43885	-2.34106	0.959132	0.501093	0.0962258	2.60943
GCST90032175	ASD	Achromobacter abundance in stool	Weighted median	9	0.252143	0.397305	0.525667	-0.526574	1.03086	1.28678	0.590625	2.80348
GCST90032175	ASD	Achromobacter abundance in stool	Inverse variance weighted	9	0.16102	0.293125	0.582786	-0.413506	0.735545	1.17471	0.661328	2.08662
GCST90032175	ASD	Achromobacter abundance in stool	Simple mode	9	0.696955	0.692987	0.343994	-0.661299	2.05521	2.00763	0.51618	7.80846
GCST90032175	ASD	Achromobacter abundance in stool	Weighted mode	9	0.688989	0.706669	0.358125	-0.696082	2.07406	1.9917	0.498535	7.95707
GCST90032558	ASD	SAR324 abundance in stool	MR Egger	14	-0.751196	0.690125	0.297756	-2.10384	0.601448	0.471802	0.121987	1.82476
GCST90032558	ASD	SAR324 abundance in stool	Weighted median	14	0.0221849	0.375986	0.952948	-0.714747	0.759117	1.02243	0.489316	2.13639
GCST90032558	ASD	SAR324 abundance in stool	Inverse variance weighted	14	0.108319	0.305104	0.722572	-0.489685	0.706323	1.1144	0.612819	2.02653
GCST90032558	ASD	SAR324 abundance in stool	Simple mode	14	0.126446	0.591245	0.833971	-1.03239	1.28529	1.13479	0.356153	3.6157
GCST90032558	ASD	SAR324 abundance in stool	Weighted mode	14	0.173267	0.579634	0.769722	-0.962815	1.30935	1.18918	0.381817	3.70376
GCST90032601	ASD	UBA1409 abundance in stool	MR Egger	10	-0.133124	0.165266	0.443805	-0.457046	0.190798	0.875357	0.633151	1.21022
GCST90032601	ASD	UBA1409 abundance in stool	Weighted median	10	-0.0133163	0.117689	0.909913	-0.243988	0.217355	0.986772	0.783497	1.24279
GCST90032601	ASD	UBA1409 abundance in stool	Inverse variance weighted	10	0.0226526	0.0860325	0.792317	-0.145971	0.191276	1.02291	0.864183	1.21079
GCST90032601	ASD	UBA1409 abundance in stool	Simple mode	10	-0.0878808	0.180595	0.638159	-0.441847	0.266085	0.91587	0.642848	1.30485
GCST90032601	ASD	UBA1409 abundance in stool	Weighted mode	10	-0.0623253	0.148772	0.685086	-0.353918	0.229267	0.939577	0.701933	1.25768
GCST90032363	ASD	Enterococcus faecalis abundance in stool	MR Egger	17	0.0214234	0.228718	0.926613	-0.426864	0.469711	1.02165	0.652552	1.59953
GCST90032363	ASD	Enterococcus faecalis abundance in stool	Weighted median	17	0.140375	0.145725	0.335402	-0.145245	0.425996	1.15071	0.86481	1.53112
GCST90032363	ASD	Enterococcus faecalis abundance in stool	Inverse variance weighted	17	0.182934	0.107212	0.0879545	-0.0272009	0.393069	1.20074	0.973166	1.48152
GCST90032363	ASD	Enterococcus faecalis abundance in stool	Simple mode	17	0.125617	0.236959	0.603309	-0.338824	0.590057	1.13385	0.712608	1.80409
GCST90032363	ASD	Enterococcus faecalis abundance in stool	Weighted mode	17	0.167378	0.164012	0.322662	-0.154085	0.488841	1.1822	0.8572	1.63043
GCST90032482	ASD	Monoglobus abundance in stool	MR Egger	17	0.00234637	0.120317	0.984698	-0.233475	0.238168	1.00235	0.791778	1.26892
GCST90032482	ASD	Monoglobus abundance in stool	Weighted median	17	0.0316583	0.0780258	0.684933	-0.121272	0.184589	1.03216	0.885793	1.20272
GCST90032482	ASD	Monoglobus abundance in stool	Inverse variance weighted	17	-0.0351399	0.0553591	0.525583	-0.143644	0.0733639	0.96547	0.866196	1.07612
GCST90032482	ASD	Monoglobus abundance in stool	Simple mode	17	0.0214029	0.13487	0.875897	-0.242943	0.285749	1.02163	0.784316	1.33076
GCST90032482	ASD	Monoglobus abundance in stool	Weighted mode	17	0.0610323	0.0946721	0.528276	-0.124525	0.24659	1.06293	0.882916	1.27965
GCST90032367	ASD	Eremiobacterota abundance in stool	MR Egger	14	0.09699	0.750977	0.899377	-1.37493	1.56891	1.10185	0.252858	4.80139
GCST90032367	ASD	Eremiobacterota abundance in stool	Weighted median	14	-0.46802	0.366728	0.201883	-1.18681	0.250767	0.626241	0.305194	1.28501
GCST90032367	ASD	Eremiobacterota abundance in stool	Inverse variance weighted	14	-0.292621	0.267918	0.274744	-0.81774	0.232498	0.746305	0.441428	1.26175
GCST90032367	ASD	Eremiobacterota abundance in stool	Simple mode	14	-0.422003	0.615049	0.504686	-1.6275	0.783493	0.655732	0.19642	2.18911
GCST90032367	ASD	Eremiobacterota abundance in stool	Weighted mode	14	-0.32768	0.564999	0.571853	-1.43508	0.779717	0.720593	0.238097	2.18085
GCST90032510	ASD	Phocea abundance in stool	MR Egger	10	-0.355469	0.169136	0.0687581	-0.686976	-0.0239624	0.700845	0.503095	0.976322
GCST90032510	ASD	Phocea abundance in stool	Weighted median	10	-0.0333939	0.120525	0.781727	-0.269624	0.202836	0.967158	0.763667	1.22487
GCST90032510	ASD	Phocea abundance in stool	Inverse variance weighted	10	0.00925769	0.112539	0.934439	-0.21132	0.229835	1.0093	0.809515	1.25839
GCST90032510	ASD	Phocea abundance in stool	Simple mode	10	0.0756292	0.205343	0.721159	-0.326844	0.478102	1.07856	0.721197	1.61301
GCST90032510	ASD	Phocea abundance in stool	Weighted mode	10	0.00356984	0.171725	0.983868	-0.333012	0.340151	1.00358	0.716762	1.40516
GCST90032365	ASD	Enteroscipio abundance in stool	MR Egger	18	0.141936	0.160099	0.388451	-0.171858	0.455731	1.1525	0.842099	1.57733
GCST90032365	ASD	Enteroscipio abundance in stool	Weighted median	18	0.0347235	0.0966637	0.719431	-0.154737	0.224184	1.03533	0.85664	1.2513
GCST90032365	ASD	Enteroscipio abundance in stool	Inverse variance weighted	18	-0.0259013	0.0668374	0.698366	-0.156903	0.1051	0.974431	0.854787	1.11082
GCST90032365	ASD	Enteroscipio abundance in stool	Simple mode	18	0.0874873	0.162229	0.596685	-0.230482	0.405457	1.09143	0.794151	1.49999
GCST90032365	ASD	Enteroscipio abundance in stool	Weighted mode	18	0.0967141	0.154201	0.538865	-0.20552	0.398948	1.10155	0.814224	1.49026
GCST90032219	ASD	Bifidobacteriaceae abundance in stool	MR Egger	14	-0.0626544	0.131377	0.641997	-0.320154	0.194845	0.939268	0.726037	1.21512
GCST90032219	ASD	Bifidobacteriaceae abundance in stool	Weighted median	14	-0.0354328	0.0688622	0.60687	-0.170403	0.0995371	0.965188	0.843325	1.10466
GCST90032219	ASD	Bifidobacteriaceae abundance in stool	Inverse variance weighted	14	0.00737206	0.0587366	0.900119	-0.107752	0.122496	1.0074	0.897851	1.13031
GCST90032219	ASD	Bifidobacteriaceae abundance in stool	Simple mode	14	-0.0620873	0.111425	0.586848	-0.28048	0.156305	0.939801	0.755421	1.16918
GCST90032219	ASD	Bifidobacteriaceae abundance in stool	Weighted mode	14	-0.0682111	0.0800692	0.409688	-0.225147	0.0887245	0.934063	0.798399	1.09278
GCST90032217	ASD	Barnesiellaceae abundance in stool	MR Egger	10	-0.118119	0.163623	0.490917	-0.438821	0.202583	0.88859	0.644796	1.22456
GCST90032217	ASD	Barnesiellaceae abundance in stool	Weighted median	10	-0.00863247	0.0646395	0.89376	-0.135326	0.118061	0.991405	0.873431	1.12531
GCST90032217	ASD	Barnesiellaceae abundance in stool	Inverse variance weighted	10	-0.0150878	0.0488107	0.757239	-0.110757	0.0805812	0.985025	0.895156	1.08392
GCST90032217	ASD	Barnesiellaceae abundance in stool	Simple mode	10	0.0315974	0.106731	0.773911	-0.177595	0.24079	1.0321	0.837281	1.27225
GCST90032217	ASD	Barnesiellaceae abundance in stool	Weighted mode	10	-0.11064	0.0989568	0.292495	-0.304595	0.0833156	0.895261	0.737422	1.08688
GCST90032261	ASD	CAG-177 abundance in stool	MR Egger	5	-0.504756	0.481547	0.371549	-1.44859	0.439076	0.603653	0.234902	1.55127
GCST90032261	ASD	CAG-177 abundance in stool	Weighted median	5	-0.0119516	0.0808682	0.882508	-0.170453	0.14655	0.98812	0.843283	1.15783
GCST90032261	ASD	CAG-177 abundance in stool	Inverse variance weighted	5	0.0192557	0.0626299	0.758499	-0.103499	0.14201	1.01944	0.901677	1.15259
GCST90032261	ASD	CAG-177 abundance in stool	Simple mode	5	-0.00396641	0.114225	0.973963	-0.227848	0.219915	0.996041	0.796245	1.24597
GCST90032261	ASD	CAG-177 abundance in stool	Weighted mode	5	0.00327355	0.118338	0.979256	-0.22867	0.235217	1.00328	0.795591	1.26518
GCST90032213	ASD	Bacteroides sp002160055 abundance in stool	MR Egger	17	0.0412899	0.19244	0.833	-0.335893	0.418473	1.04215	0.7147	1.51964
GCST90032213	ASD	Bacteroides sp002160055 abundance in stool	Weighted median	17	0.0945622	0.082071	0.249239	-0.0662969	0.255421	1.09918	0.935853	1.29101
GCST90032213	ASD	Bacteroides sp002160055 abundance in stool	Inverse variance weighted	17	0.0135503	0.0742683	0.855229	-0.132016	0.159116	1.01364	0.876327	1.17247
GCST90032213	ASD	Bacteroides sp002160055 abundance in stool	Simple mode	17	0.0407198	0.132991	0.763413	-0.219943	0.301382	1.04156	0.802565	1.35173
GCST90032213	ASD	Bacteroides sp002160055 abundance in stool	Weighted mode	17	0.0613774	0.125902	0.632515	-0.18539	0.308145	1.0633	0.83078	1.3609
GCST90032405	ASD	Fusobacteriaceae abundance in stool	MR Egger	16	0.0808184	0.251577	0.752769	-0.412273	0.573909	1.08417	0.662144	1.77519
GCST90032405	ASD	Fusobacteriaceae abundance in stool	Weighted median	16	0.0572727	0.181188	0.75193	-0.297855	0.412401	1.05894	0.742409	1.51044
GCST90032405	ASD	Fusobacteriaceae abundance in stool	Inverse variance weighted	16	0.0712048	0.133454	0.593652	-0.190366	0.332776	1.0738	0.826657	1.39483
GCST90032405	ASD	Fusobacteriaceae abundance in stool	Simple mode	16	0.34502	0.358736	0.351416	-0.358102	1.04814	1.41202	0.699002	2.85235
GCST90032405	ASD	Fusobacteriaceae abundance in stool	Weighted mode	16	0.370931	0.332966	0.282803	-0.281682	1.02354	1.44908	0.754514	2.78304
GCST90032362	ASD	Enterococcus B abundance in stool	MR Egger	21	1.91e-05	0.223227	0.999933	-0.437506	0.437544	1.00002	0.645645	1.5489
GCST90032362	ASD	Enterococcus B abundance in stool	Weighted median	21	0.226282	0.145931	0.120996	-0.0597435	0.512308	1.25393	0.942006	1.66914
GCST90032362	ASD	Enterococcus B abundance in stool	Inverse variance weighted	21	0.146675	0.107355	0.171857	-0.0637408	0.357091	1.15798	0.938248	1.42917
GCST90032362	ASD	Enterococcus B abundance in stool	Simple mode	21	0.225293	0.234317	0.347789	-0.233969	0.684555	1.25269	0.791386	1.98289
GCST90032362	ASD	Enterococcus B abundance in stool	Weighted mode	21	0.198291	0.23043	0.399699	-0.253352	0.649933	1.21932	0.776194	1.91541
GCST90032561	ASD	Spirillospora abundance in stool	MR Egger	12	-1.02655	0.634348	0.136672	-2.26988	0.216768	0.358239	0.103325	1.24206
GCST90032561	ASD	Spirillospora abundance in stool	Weighted median	12	-0.037753	0.318993	0.90579	-0.66298	0.587474	0.962951	0.515313	1.79944
GCST90032561	ASD	Spirillospora abundance in stool	Inverse variance weighted	12	-0.014721	0.26837	0.956255	-0.540726	0.511284	0.985387	0.582325	1.66743
GCST90032561	ASD	Spirillospora abundance in stool	Simple mode	12	-0.131655	0.580873	0.824853	-1.27017	1.00686	0.876643	0.280785	2.73698
GCST90032561	ASD	Spirillospora abundance in stool	Weighted mode	12	-0.107508	0.617943	0.865045	-1.31868	1.10366	0.89807	0.267489	3.01519
GCST90032242	ASD	Brachyspirae abundance in stool	MR Egger	16	0.118834	0.370371	0.753063	-0.607094	0.844762	1.12618	0.544932	2.32742
GCST90032242	ASD	Brachyspirae abundance in stool	Weighted median	16	0.0797795	0.165959	0.630717	-0.2455	0.405059	1.08305	0.782313	1.49939
GCST90032242	ASD	Brachyspirae abundance in stool	Inverse variance weighted	16	0.243383	0.133142	0.0675498	-0.0175749	0.504342	1.27556	0.982579	1.6559
GCST90032242	ASD	Brachyspirae abundance in stool	Simple mode	16	-0.0240421	0.295157	0.936157	-0.602551	0.554466	0.976245	0.547414	1.74101
GCST90032242	ASD	Brachyspirae abundance in stool	Weighted mode	16	-0.042575	0.293826	0.88672	-0.618473	0.533323	0.958319	0.538766	1.70459
GCST90032536	ASD	Rhodanobacter abundance in stool	MR Egger	15	1.68005	0.928469	0.0935464	-0.139746	3.49985	5.36584	0.869579	33.1105
GCST90032536	ASD	Rhodanobacter abundance in stool	Weighted median	15	0.244831	0.278658	0.379614	-0.301338	0.791	1.2774	0.739827	2.2056
GCST90032536	ASD	Rhodanobacter abundance in stool	Inverse variance weighted	15	0.37391	0.214721	0.0816172	-0.0469425	0.794763	1.45341	0.954142	2.21392
GCST90032536	ASD	Rhodanobacter abundance in stool	Simple mode	15	0.127412	0.546775	0.819115	-0.944268	1.19909	1.13588	0.388964	3.3171
GCST90032536	ASD	Rhodanobacter abundance in stool	Weighted mode	15	0.158852	0.48853	0.749865	-0.798667	1.11637	1.17216	0.449928	3.05375
GCST90032576	ASD	Tepidanaerobacteraceae abundance in stool	MR Egger	6	0.587668	0.563952	0.356224	-0.517678	1.69301	1.79979	0.595903	5.43583
GCST90032576	ASD	Tepidanaerobacteraceae abundance in stool	Weighted median	6	0.393979	0.238103	0.097993	-0.0727016	0.86066	1.48287	0.929878	2.36472
GCST90032576	ASD	Tepidanaerobacteraceae abundance in stool	Inverse variance weighted	6	0.285895	0.197326	0.14738	-0.100863	0.672653	1.33095	0.904057	1.95943
GCST90032576	ASD	Tepidanaerobacteraceae abundance in stool	Simple mode	6	0.410685	0.364982	0.31159	-0.304679	1.12605	1.50785	0.73736	3.08345
GCST90032576	ASD	Tepidanaerobacteraceae abundance in stool	Weighted mode	6	0.4525	0.324822	0.222363	-0.184152	1.08915	1.57224	0.83181	2.97175
GCST90032394	ASD	Fibrobacteria abundance in stool	MR Egger	18	-0.232622	0.696681	0.742791	-1.59812	1.13287	0.792453	0.202277	3.10456
GCST90032394	ASD	Fibrobacteria abundance in stool	Weighted median	18	-0.603892	0.386766	0.118432	-1.36195	0.154168	0.54668	0.25616	1.16669
GCST90032394	ASD	Fibrobacteria abundance in stool	Inverse variance weighted	18	-0.827255	0.301896	0.00614015	-1.41897	-0.235539	0.437248	0.241963	0.790145
GCST90032394	ASD	Fibrobacteria abundance in stool	Simple mode	18	-1.28071	0.70493	0.0869233	-2.66237	0.100957	0.277841	0.0697827	1.10623
GCST90032394	ASD	Fibrobacteria abundance in stool	Weighted mode	18	-0.0642798	0.595762	0.915342	-1.23197	1.10341	0.937743	0.291716	3.01444
GCST90032481	ASD	Monoglobus pectinilyticus abundance in stool	MR Egger	19	0.036941	0.134482	0.786865	-0.226645	0.300527	1.03763	0.797204	1.35057
GCST90032481	ASD	Monoglobus pectinilyticus abundance in stool	Weighted median	19	0.0359186	0.0858507	0.675666	-0.132349	0.204186	1.03657	0.876035	1.22653
GCST90032481	ASD	Monoglobus pectinilyticus abundance in stool	Inverse variance weighted	19	-0.0247524	0.0596795	0.678321	-0.141724	0.0922194	0.975551	0.867861	1.09661
GCST90032481	ASD	Monoglobus pectinilyticus abundance in stool	Simple mode	19	0.0427849	0.137753	0.759679	-0.227211	0.31278	1.04371	0.796753	1.36722
GCST90032481	ASD	Monoglobus pectinilyticus abundance in stool	Weighted mode	19	0.0779627	0.113584	0.501215	-0.144662	0.300587	1.08108	0.865315	1.35065
GCST90032215	ASD	Bacteroides stercoris abundance in stool	MR Egger	7	0.0533616	0.201312	0.801537	-0.34121	0.447934	1.05481	0.710909	1.56507
GCST90032215	ASD	Bacteroides stercoris abundance in stool	Weighted median	7	0.0844467	0.0714862	0.237483	-0.0556663	0.22456	1.08811	0.945855	1.25177
GCST90032215	ASD	Bacteroides stercoris abundance in stool	Inverse variance weighted	7	0.077284	0.0550107	0.160053	-0.0305368	0.185105	1.08035	0.969925	1.20334
GCST90032215	ASD	Bacteroides stercoris abundance in stool	Simple mode	7	0.169882	0.107298	0.164447	-0.0404214	0.380186	1.18517	0.960385	1.46256
GCST90032215	ASD	Bacteroides stercoris abundance in stool	Weighted mode	7	-0.0208496	0.104929	0.849057	-0.22651	0.18481	0.979366	0.797312	1.20299
GCST90032539	ASD	Romboutsia ilealis abundance in stool	MR Egger	13	-0.385419	0.272095	0.184323	-0.918725	0.147886	0.680165	0.399027	1.15938
GCST90032539	ASD	Romboutsia ilealis abundance in stool	Weighted median	13	0.0813847	0.118883	0.49361	-0.151626	0.314395	1.08479	0.85931	1.36943
GCST90032539	ASD	Romboutsia ilealis abundance in stool	Inverse variance weighted	13	-0.0414261	0.103025	0.687613	-0.243356	0.160504	0.95942	0.783993	1.1741
GCST90032539	ASD	Romboutsia ilealis abundance in stool	Simple mode	13	0.112426	0.224429	0.625474	-0.327455	0.552306	1.11899	0.720756	1.73726
GCST90032539	ASD	Romboutsia ilealis abundance in stool	Weighted mode	13	0.117972	0.179139	0.52262	-0.23314	0.469085	1.12521	0.792042	1.59853
GCST90032602	ASD	UBA1417 sp003531055 abundance in stool	MR Egger	11	0.0258004	0.183061	0.891023	-0.333	0.384601	1.02614	0.71677	1.46903
GCST90032602	ASD	UBA1417 sp003531055 abundance in stool	Weighted median	11	0.118338	0.102857	0.249935	-0.0832622	0.319939	1.12562	0.92011	1.37704
GCST90032602	ASD	UBA1417 sp003531055 abundance in stool	Inverse variance weighted	11	0.0721423	0.0799247	0.366723	-0.0845101	0.228795	1.07481	0.918962	1.25708
GCST90032602	ASD	UBA1417 sp003531055 abundance in stool	Simple mode	11	0.140285	0.157865	0.395071	-0.169131	0.449701	1.1506	0.844398	1.56784
GCST90032602	ASD	UBA1417 sp003531055 abundance in stool	Weighted mode	11	0.140285	0.149212	0.369285	-0.152171	0.432741	1.1506	0.858841	1.54148
GCST90032233	ASD	Blautia A sp002159835 abundance in stool	MR Egger	13	0.211101	0.302053	0.499132	-0.380922	0.803125	1.23504	0.683231	2.23251
GCST90032233	ASD	Blautia A sp002159835 abundance in stool	Weighted median	13	-0.0707921	0.138308	0.608759	-0.341875	0.200291	0.931656	0.710437	1.22176
GCST90032233	ASD	Blautia A sp002159835 abundance in stool	Inverse variance weighted	13	-0.0124715	0.120055	0.917263	-0.247779	0.222836	0.987606	0.780533	1.24962
GCST90032233	ASD	Blautia A sp002159835 abundance in stool	Simple mode	13	-0.114212	0.230148	0.62868	-0.565301	0.336878	0.892069	0.568189	1.40057
GCST90032233	ASD	Blautia A sp002159835 abundance in stool	Weighted mode	13	-0.129034	0.235424	0.593679	-0.590464	0.332397	0.878944	0.55407	1.39431
GCST90032586	ASD	Treponemataceae abundance in stool	MR Egger	67	-0.193923	0.170173	0.25865	-0.527462	0.139616	0.823721	0.590101	1.14983
GCST90032586	ASD	Treponemataceae abundance in stool	Weighted median	67	-0.0874493	0.117494	0.456702	-0.317737	0.142839	0.916265	0.727794	1.15354
GCST90032586	ASD	Treponemataceae abundance in stool	Inverse variance weighted	67	-0.0189699	0.0827373	0.818652	-0.181135	0.143195	0.981209	0.834323	1.15396
GCST90032586	ASD	Treponemataceae abundance in stool	Simple mode	67	-0.0489652	0.252338	0.846736	-0.543548	0.445617	0.952214	0.580684	1.56145
GCST90032586	ASD	Treponemataceae abundance in stool	Weighted mode	67	-0.102664	0.206679	0.621027	-0.507754	0.302426	0.90243	0.601846	1.35314
GCST90032204	ASD	Bacillus U abundance in stool	MR Egger	17	0.114064	0.293975	0.703464	-0.462127	0.690254	1.12082	0.629942	1.99422
GCST90032204	ASD	Bacillus U abundance in stool	Weighted median	17	0.226929	0.160686	0.157877	-0.0880165	0.541875	1.25474	0.915746	1.71923
GCST90032204	ASD	Bacillus U abundance in stool	Inverse variance weighted	17	0.225365	0.1114	0.0430703	0.00702127	0.443708	1.25278	1.00705	1.55848
GCST90032204	ASD	Bacillus U abundance in stool	Simple mode	17	0.274521	0.24311	0.275458	-0.201975	0.751017	1.3159	0.817115	2.11915
GCST90032204	ASD	Bacillus U abundance in stool	Weighted mode	17	0.231922	0.218404	0.30405	-0.196149	0.659993	1.26102	0.821889	1.93478
GCST90032494	ASD	Omnitrophota abundance in stool	MR Egger	13	0.146494	1.60063	0.928723	-2.99074	3.28373	1.15777	0.05025	26.6751
GCST90032494	ASD	Omnitrophota abundance in stool	Weighted median	13	-0.911482	0.61227	0.136568	-2.11153	0.288568	0.401928	0.121052	1.33451
GCST90032494	ASD	Omnitrophota abundance in stool	Inverse variance weighted	13	-0.50878	0.504622	0.313339	-1.49784	0.480279	0.601228	0.223613	1.61653
GCST90032494	ASD	Omnitrophota abundance in stool	Simple mode	13	-1.2267	1.23166	0.338922	-3.64076	1.18735	0.293257	0.0262324	3.27838
GCST90032494	ASD	Omnitrophota abundance in stool	Weighted mode	13	-1.2267	1.18477	0.320902	-3.54886	1.09545	0.293257	0.0287573	2.99054
GCST90032607	ASD	UBA1777 sp002320035 abundance in stool	MR Egger	13	-0.245819	0.264141	0.372016	-0.763535	0.271897	0.782064	0.466016	1.31245
GCST90032607	ASD	UBA1777 sp002320035 abundance in stool	Weighted median	13	0.0964079	0.18405	0.600408	-0.26433	0.457146	1.10121	0.76772	1.57956
GCST90032607	ASD	UBA1777 sp002320035 abundance in stool	Inverse variance weighted	13	-0.0214987	0.129629	0.868277	-0.275572	0.232575	0.978731	0.759138	1.26184
GCST90032607	ASD	UBA1777 sp002320035 abundance in stool	Simple mode	13	0.208291	0.310857	0.515512	-0.400989	0.817571	1.23157	0.669657	2.26499
GCST90032607	ASD	UBA1777 sp002320035 abundance in stool	Weighted mode	13	0.181527	0.306475	0.564641	-0.419165	0.782218	1.19905	0.657596	2.18632
GCST90032373	ASD	Eubacterium I ramulus A abundance in stool	MR Egger	16	-0.495988	0.312774	0.135113	-1.10902	0.117049	0.608969	0.329881	1.12417
GCST90032373	ASD	Eubacterium I ramulus A abundance in stool	Weighted median	16	-0.171581	0.124669	0.16873	-0.415933	0.0727699	0.842332	0.659725	1.07548
GCST90032373	ASD	Eubacterium I ramulus A abundance in stool	Inverse variance weighted	16	-0.0549336	0.135286	0.684702	-0.320094	0.210227	0.946548	0.72608	1.23396
GCST90032373	ASD	Eubacterium I ramulus A abundance in stool	Simple mode	16	-0.302654	0.250284	0.245285	-0.79321	0.187903	0.738855	0.45239	1.20672
GCST90032373	ASD	Eubacterium I ramulus A abundance in stool	Weighted mode	16	-0.249684	0.183169	0.192953	-0.608696	0.109327	0.779047	0.54406	1.11553
GCST90032236	ASD	Blautia hansenii abundance in stool	MR Egger	11	0.078439	0.245972	0.757083	-0.403666	0.560544	1.0816	0.667867	1.75163
GCST90032236	ASD	Blautia hansenii abundance in stool	Weighted median	11	0.0733607	0.132644	0.580219	-0.186621	0.333343	1.07612	0.829758	1.39563
GCST90032236	ASD	Blautia hansenii abundance in stool	Inverse variance weighted	11	0.0337484	0.108511	0.755791	-0.178934	0.246431	1.03432	0.836161	1.27945
GCST90032236	ASD	Blautia hansenii abundance in stool	Simple mode	11	0.279659	0.244527	0.279398	-0.199614	0.758932	1.32268	0.819047	2.13599
GCST90032236	ASD	Blautia hansenii abundance in stool	Weighted mode	11	0.249474	0.228053	0.299634	-0.197509	0.696457	1.28335	0.820773	2.00663
GCST90032357	ASD	Enorma massiliensis abundance in stool	MR Egger	21	-0.0233875	0.086247	0.789186	-0.192432	0.145657	0.976884	0.824951	1.1568
GCST90032357	ASD	Enorma massiliensis abundance in stool	Weighted median	21	-0.0486962	0.0647953	0.452329	-0.175695	0.0783027	0.95247	0.838874	1.08145
GCST90032357	ASD	Enorma massiliensis abundance in stool	Inverse variance weighted	21	-0.0800969	0.0532631	0.132634	-0.184493	0.0242988	0.923027	0.831526	1.0246
GCST90032357	ASD	Enorma massiliensis abundance in stool	Simple mode	21	-0.310836	0.162819	0.070703	-0.629961	0.00828823	0.732834	0.532613	1.00832
GCST90032357	ASD	Enorma massiliensis abundance in stool	Weighted mode	21	-0.0503149	0.0655987	0.452035	-0.178888	0.0782586	0.95093	0.836199	1.0814
GCST90032509	ASD	Phocea massiliensis abundance in stool	MR Egger	12	-0.123275	0.220701	0.588748	-0.555849	0.309298	0.88402	0.573585	1.36247
GCST90032509	ASD	Phocea massiliensis abundance in stool	Weighted median	12	0.142374	0.124853	0.254148	-0.102338	0.387086	1.15301	0.902724	1.47268
GCST90032509	ASD	Phocea massiliensis abundance in stool	Inverse variance weighted	12	0.0927978	0.0957877	0.332652	-0.0949461	0.280542	1.09724	0.909422	1.32385
GCST90032509	ASD	Phocea massiliensis abundance in stool	Simple mode	12	0.187639	0.220055	0.412014	-0.24367	0.618947	1.2064	0.783746	1.85697
GCST90032509	ASD	Phocea massiliensis abundance in stool	Weighted mode	12	0.191056	0.188781	0.333257	-0.178954	0.561066	1.21053	0.836144	1.75254
GCST90032223	ASD	Bifidobacterium breve abundance in stool	MR Egger	12	-0.207995	0.212362	0.350466	-0.624225	0.208235	0.812211	0.535677	1.2315
GCST90032223	ASD	Bifidobacterium breve abundance in stool	Weighted median	12	-0.0451267	0.0971137	0.642161	-0.23547	0.145216	0.955876	0.7902	1.15629
GCST90032223	ASD	Bifidobacterium breve abundance in stool	Inverse variance weighted	12	0.0408399	0.0906372	0.652287	-0.136809	0.218489	1.04169	0.872137	1.2442
GCST90032223	ASD	Bifidobacterium breve abundance in stool	Simple mode	12	0.0265822	0.163158	0.873533	-0.293207	0.346371	1.02694	0.745868	1.41393
GCST90032223	ASD	Bifidobacterium breve abundance in stool	Weighted mode	12	-0.050599	0.115759	0.670492	-0.277487	0.176289	0.95066	0.757685	1.19278
GCST90032397	ASD	Firmicutes E abundance in stool	MR Egger	13	-0.12511	0.613589	0.842155	-1.32775	1.07752	0.882399	0.265074	2.9374
GCST90032397	ASD	Firmicutes E abundance in stool	Weighted median	13	-0.150607	0.351363	0.668189	-0.839277	0.538064	0.860186	0.432023	1.71269
GCST90032397	ASD	Firmicutes E abundance in stool	Inverse variance weighted	13	0.209736	0.259036	0.418124	-0.297975	0.717447	1.23335	0.74232	2.0492
GCST90032397	ASD	Firmicutes E abundance in stool	Simple mode	13	-0.254245	0.555674	0.655454	-1.34337	0.834877	0.775502	0.260966	2.30453
GCST90032397	ASD	Firmicutes E abundance in stool	Weighted mode	13	-0.238666	0.479878	0.627932	-1.17923	0.701895	0.787678	0.307516	2.01757
GCST90032235	ASD	Blautia A sp900066355 abundance in stool	MR Egger	12	-0.327197	0.232712	0.190023	-0.783314	0.128919	0.720941	0.456889	1.1376
GCST90032235	ASD	Blautia A sp900066355 abundance in stool	Weighted median	12	-0.00630364	0.127797	0.96066	-0.256786	0.244178	0.993716	0.773534	1.27657
GCST90032235	ASD	Blautia A sp900066355 abundance in stool	Inverse variance weighted	12	-0.000782923	0.0993436	0.993712	-0.195496	0.193931	0.999217	0.822426	1.21401
GCST90032235	ASD	Blautia A sp900066355 abundance in stool	Simple mode	12	0.147873	0.220219	0.515768	-0.283756	0.579501	1.15937	0.752951	1.78515
GCST90032235	ASD	Blautia A sp900066355 abundance in stool	Weighted mode	12	0.156132	0.215256	0.483395	-0.26577	0.578033	1.16898	0.766615	1.78253
GCST90032624	ASD	UBA7177 sp002491225 abundance in stool	MR Egger	17	-0.372973	0.43343	0.403051	-1.2225	0.47655	0.688684	0.294494	1.61051
GCST90032624	ASD	UBA7177 sp002491225 abundance in stool	Weighted median	17	-0.08567	0.191493	0.654601	-0.460996	0.289656	0.917897	0.630655	1.33597
GCST90032624	ASD	UBA7177 sp002491225 abundance in stool	Inverse variance weighted	17	-0.0770459	0.169863	0.650134	-0.409978	0.255886	0.925847	0.663665	1.29161
GCST90032624	ASD	UBA7177 sp002491225 abundance in stool	Simple mode	17	-0.238623	0.380183	0.539086	-0.983781	0.506535	0.787712	0.373895	1.65953
GCST90032624	ASD	UBA7177 sp002491225 abundance in stool	Weighted mode	17	0.379354	0.387764	0.342482	-0.380664	1.13937	1.46134	0.683408	3.1248
GCST90032613	ASD	UBA2922 sp900313925 abundance in stool	MR Egger	15	-0.191108	0.334972	0.578054	-0.847653	0.465438	0.826043	0.428419	1.59271
GCST90032613	ASD	UBA2922 sp900313925 abundance in stool	Weighted median	15	0.162169	0.174512	0.352749	-0.179875	0.504213	1.17606	0.835375	1.65568
GCST90032613	ASD	UBA2922 sp900313925 abundance in stool	Inverse variance weighted	15	0.124983	0.122434	0.307338	-0.114987	0.364954	1.13313	0.891378	1.44045
GCST90032613	ASD	UBA2922 sp900313925 abundance in stool	Simple mode	15	0.144744	0.31148	0.649293	-0.465757	0.755245	1.15574	0.627659	2.12813
GCST90032613	ASD	UBA2922 sp900313925 abundance in stool	Weighted mode	15	0.139781	0.325028	0.673699	-0.497274	0.776837	1.15002	0.608186	2.17458
GCST90032433	ASD	Hungatella sp900155545 abundance in stool	MR Egger	12	0.455595	0.618826	0.478508	-0.757304	1.6685	1.57711	0.468929	5.30418
GCST90032433	ASD	Hungatella sp900155545 abundance in stool	Weighted median	12	0.0586418	0.207521	0.777496	-0.348099	0.465382	1.0604	0.706029	1.59262
GCST90032433	ASD	Hungatella sp900155545 abundance in stool	Inverse variance weighted	12	0.335711	0.177498	0.0585778	-0.0121854	0.683607	1.39893	0.987889	1.98101
GCST90032433	ASD	Hungatella sp900155545 abundance in stool	Simple mode	12	-0.0654435	0.30525	0.834163	-0.663734	0.532847	0.936652	0.514925	1.70378
GCST90032433	ASD	Hungatella sp900155545 abundance in stool	Weighted mode	12	-0.0524398	0.25217	0.839065	-0.546693	0.441813	0.948911	0.578861	1.55553
GCST90032262	ASD	CAG-180 sp000432435 abundance in stool	MR Egger	13	-0.195987	0.180011	0.299544	-0.548809	0.156836	0.822023	0.577637	1.1698
GCST90032262	ASD	CAG-180 sp000432435 abundance in stool	Weighted median	13	0.0198204	0.0471464	0.674192	-0.0725866	0.112227	1.02002	0.929985	1.11877
GCST90032262	ASD	CAG-180 sp000432435 abundance in stool	Inverse variance weighted	13	0.0440578	0.034693	0.204108	-0.0239405	0.112056	1.04504	0.976344	1.11858
GCST90032262	ASD	CAG-180 sp000432435 abundance in stool	Simple mode	13	0.0233041	0.0710685	0.74863	-0.11599	0.162598	1.02358	0.890484	1.17656
GCST90032262	ASD	CAG-180 sp000432435 abundance in stool	Weighted mode	13	0.016672	0.0644025	0.800121	-0.109557	0.142901	1.01681	0.896231	1.15362
GCST90032633	ASD	UBA8621 abundance in stool	MR Egger	14	-0.0770079	0.292337	0.796695	-0.649989	0.495973	0.925883	0.522051	1.6421
GCST90032633	ASD	UBA8621 abundance in stool	Weighted median	14	-0.0904934	0.171334	0.597382	-0.426308	0.245321	0.91348	0.652915	1.27803
GCST90032633	ASD	UBA8621 abundance in stool	Inverse variance weighted	14	-0.086174	0.13567	0.525315	-0.352087	0.179739	0.917435	0.703219	1.19691
GCST90032633	ASD	UBA8621 abundance in stool	Simple mode	14	-0.175581	0.289139	0.55414	-0.742294	0.391131	0.838969	0.476021	1.47865
GCST90032633	ASD	UBA8621 abundance in stool	Weighted mode	14	-0.150151	0.254899	0.565917	-0.649752	0.349451	0.860578	0.522175	1.41829
GCST90032220	ASD	Bifidobacterium adolescentis abundance in stool	MR Egger	15	-0.00597805	0.102955	0.95458	-0.207769	0.195813	0.99404	0.812395	1.2163
GCST90032220	ASD	Bifidobacterium adolescentis abundance in stool	Weighted median	15	0.00337831	0.0452439	0.940478	-0.0852998	0.0920564	1.00338	0.918237	1.09643
GCST90032220	ASD	Bifidobacterium adolescentis abundance in stool	Inverse variance weighted	15	0.0174119	0.0339603	0.608153	-0.0491504	0.0839742	1.01756	0.952038	1.0876
GCST90032220	ASD	Bifidobacterium adolescentis abundance in stool	Simple mode	15	0.0427774	0.0801293	0.601816	-0.114276	0.199831	1.04371	0.892012	1.2212
GCST90032220	ASD	Bifidobacterium adolescentis abundance in stool	Weighted mode	15	-0.0686761	0.0767469	0.386	-0.2191	0.0817478	0.933629	0.803241	1.08518
GCST90032336	ASD	Corynebacterium abundance in stool	MR Egger	24	0.203856	0.451616	0.656125	-0.681311	1.08902	1.22612	0.505953	2.97137
GCST90032336	ASD	Corynebacterium abundance in stool	Weighted median	24	-0.423401	0.264756	0.109773	-0.942323	0.0955205	0.654816	0.389721	1.10023
GCST90032336	ASD	Corynebacterium abundance in stool	Inverse variance weighted	24	-0.279443	0.20473	0.172274	-0.680713	0.121828	0.756205	0.506256	1.12956
GCST90032336	ASD	Corynebacterium abundance in stool	Simple mode	24	-0.517198	0.494975	0.306928	-1.48735	0.452952	0.596189	0.225971	1.57295
GCST90032336	ASD	Corynebacterium abundance in stool	Weighted mode	24	-0.552884	0.502155	0.282277	-1.53711	0.43134	0.575288	0.215002	1.53932
GCST90032634	ASD	UBA8904 abundance in stool	MR Egger	15	-0.577047	0.43785	0.210286	-1.43523	0.281139	0.561554	0.23806	1.32464
GCST90032634	ASD	UBA8904 abundance in stool	Weighted median	15	-0.0835609	0.234239	0.721292	-0.54267	0.375548	0.919835	0.581194	1.45579
GCST90032634	ASD	UBA8904 abundance in stool	Inverse variance weighted	15	-0.0569404	0.172173	0.740859	-0.394399	0.280518	0.94465	0.674085	1.32382
GCST90032634	ASD	UBA8904 abundance in stool	Simple mode	15	-0.0589956	0.366293	0.874346	-0.77693	0.658939	0.942711	0.459816	1.93274
GCST90032634	ASD	UBA8904 abundance in stool	Weighted mode	15	-0.082892	0.362388	0.82238	-0.793173	0.627389	0.920451	0.452407	1.87271
GCST90032583	ASD	Thioalkalivibrionaceae abundance in stool	MR Egger	9	-0.277341	0.451613	0.558564	-1.1625	0.607821	0.757796	0.312702	1.83643
GCST90032583	ASD	Thioalkalivibrionaceae abundance in stool	Weighted median	9	0.0905729	0.316588	0.774808	-0.529939	0.711085	1.0948	0.588641	2.0362
GCST90032583	ASD	Thioalkalivibrionaceae abundance in stool	Inverse variance weighted	9	0.262896	0.242995	0.279297	-0.213374	0.739166	1.30069	0.807854	2.09419
GCST90032583	ASD	Thioalkalivibrionaceae abundance in stool	Simple mode	9	-0.0228622	0.560293	0.968452	-1.12104	1.07531	0.977397	0.325942	2.93091
GCST90032583	ASD	Thioalkalivibrionaceae abundance in stool	Weighted mode	9	-0.187543	0.541988	0.738246	-1.24984	0.874753	0.828993	0.286551	2.39828
GCST90032388	ASD	Faecalicoccus pleomorphus abundance in stool	MR Egger	11	-0.122055	0.229733	0.60808	-0.572332	0.328223	0.8851	0.564208	1.3885
GCST90032388	ASD	Faecalicoccus pleomorphus abundance in stool	Weighted median	11	-0.21519	0.130537	0.0992504	-0.471043	0.0406625	0.806388	0.624351	1.0415
GCST90032388	ASD	Faecalicoccus pleomorphus abundance in stool	Inverse variance weighted	11	-0.207868	0.0964805	0.0312	-0.39697	-0.0187666	0.812314	0.672354	0.981408
GCST90032388	ASD	Faecalicoccus pleomorphus abundance in stool	Simple mode	11	-0.208034	0.210794	0.346966	-0.621189	0.205122	0.81218	0.537305	1.22768
GCST90032388	ASD	Faecalicoccus pleomorphus abundance in stool	Weighted mode	11	-0.204633	0.20358	0.338517	-0.60365	0.194384	0.814946	0.546812	1.21456
GCST90032304	ASD	CAG-841 sp002479075 abundance in stool	MR Egger	11	0.140561	0.233568	0.562159	-0.317232	0.598354	1.15092	0.728162	1.81912
GCST90032304	ASD	CAG-841 sp002479075 abundance in stool	Weighted median	11	0.0422066	0.144574	0.770334	-0.241158	0.325571	1.04311	0.785717	1.38482
GCST90032304	ASD	CAG-841 sp002479075 abundance in stool	Inverse variance weighted	11	-0.0161817	0.113332	0.886462	-0.238312	0.205948	0.983949	0.787957	1.22869
GCST90032304	ASD	CAG-841 sp002479075 abundance in stool	Simple mode	11	0.0785211	0.226673	0.736215	-0.365757	0.522799	1.08169	0.693671	1.68674
GCST90032304	ASD	CAG-841 sp002479075 abundance in stool	Weighted mode	11	0.0844147	0.210428	0.696742	-0.328024	0.496854	1.08808	0.720345	1.64354
GCST90032631	ASD	UBA7748 sp900314535 abundance in stool	MR Egger	19	0.195024	0.195665	0.332875	-0.18848	0.578528	1.21534	0.828217	1.78341
GCST90032631	ASD	UBA7748 sp900314535 abundance in stool	Weighted median	19	-0.0873231	0.144233	0.544892	-0.370019	0.195373	0.916381	0.690721	1.21576
GCST90032631	ASD	UBA7748 sp900314535 abundance in stool	Inverse variance weighted	19	-0.0713461	0.10588	0.500413	-0.278871	0.136178	0.93114	0.756638	1.14589
GCST90032631	ASD	UBA7748 sp900314535 abundance in stool	Simple mode	19	-0.0746585	0.265784	0.781991	-0.595594	0.446277	0.92806	0.551235	1.56248
GCST90032631	ASD	UBA7748 sp900314535 abundance in stool	Weighted mode	19	-0.0564816	0.255097	0.827264	-0.556472	0.443509	0.945084	0.573228	1.55817
GCST90032487	ASD	Mycoplasmoidaceae abundance in stool	MR Egger	20	0.225804	0.2852	0.438822	-0.333188	0.784797	1.25333	0.716635	2.19196
GCST90032487	ASD	Mycoplasmoidaceae abundance in stool	Weighted median	20	0.0291872	0.173119	0.866114	-0.310125	0.3685	1.02962	0.733355	1.44556
GCST90032487	ASD	Mycoplasmoidaceae abundance in stool	Inverse variance weighted	20	-0.0304119	0.134905	0.821643	-0.294826	0.234002	0.970046	0.744661	1.26365
GCST90032487	ASD	Mycoplasmoidaceae abundance in stool	Simple mode	20	0.0480794	0.264161	0.857504	-0.469676	0.565834	1.04925	0.625205	1.76092
GCST90032487	ASD	Mycoplasmoidaceae abundance in stool	Weighted mode	20	0.0147956	0.236931	0.950859	-0.449589	0.479181	1.01491	0.63789	1.61475
GCST90032592	ASD	UBA1066 abundance in stool	MR Egger	14	-0.243277	0.363652	0.51617	-0.956034	0.46948	0.784054	0.384414	1.59916
GCST90032592	ASD	UBA1066 abundance in stool	Weighted median	14	-0.268161	0.239645	0.263142	-0.737865	0.201542	0.764785	0.478134	1.22329
GCST90032592	ASD	UBA1066 abundance in stool	Inverse variance weighted	14	-0.244065	0.175148	0.163476	-0.587354	0.0992253	0.783437	0.555796	1.10432
GCST90032592	ASD	UBA1066 abundance in stool	Simple mode	14	-0.143316	0.423125	0.740237	-0.972641	0.686008	0.86648	0.378083	1.98577
GCST90032592	ASD	UBA1066 abundance in stool	Weighted mode	14	-0.195322	0.369089	0.605585	-0.918736	0.528091	0.82257	0.399023	1.69569
GCST90032512	ASD	Planococcaceae abundance in stool	MR Egger	13	0.925293	1.02454	0.385805	-1.0828	2.93338	2.52261	0.338647	18.7911
GCST90032512	ASD	Planococcaceae abundance in stool	Weighted median	13	-0.448941	0.52796	0.395141	-1.48374	0.58586	0.638304	0.226788	1.79654
GCST90032512	ASD	Planococcaceae abundance in stool	Inverse variance weighted	13	-0.980646	0.449845	0.0292602	-1.86234	-0.098949	0.375069	0.155308	0.905789
GCST90032512	ASD	Planococcaceae abundance in stool	Simple mode	13	-2.03457	1.14148	0.0999801	-4.27187	0.202721	0.130736	0.0139557	1.22473
GCST90032512	ASD	Planococcaceae abundance in stool	Weighted mode	13	0.413784	0.915938	0.659499	-1.38145	2.20902	1.51253	0.251213	9.10682
GCST90032291	ASD	CAG-510 sp002432425 abundance in stool	MR Egger	12	0.254345	0.288004	0.397901	-0.310144	0.818833	1.28962	0.733341	2.26785
GCST90032291	ASD	CAG-510 sp002432425 abundance in stool	Weighted median	12	-0.272336	0.158512	0.0857824	-0.583019	0.0383475	0.761599	0.558211	1.03909
GCST90032291	ASD	CAG-510 sp002432425 abundance in stool	Inverse variance weighted	12	-0.0945089	0.137839	0.492934	-0.364673	0.175655	0.90982	0.694424	1.19203
GCST90032291	ASD	CAG-510 sp002432425 abundance in stool	Simple mode	12	-0.275756	0.276559	0.340146	-0.817811	0.266299	0.758998	0.441397	1.30513
GCST90032291	ASD	CAG-510 sp002432425 abundance in stool	Weighted mode	12	-0.261156	0.220141	0.26049	-0.692633	0.17032	0.770161	0.500257	1.18568
GCST90032530	ASD	Pseudomonadales abundance in stool	MR Egger	13	-0.644668	0.617275	0.318719	-1.85453	0.565191	0.524837	0.156527	1.75978
GCST90032530	ASD	Pseudomonadales abundance in stool	Weighted median	13	-0.18904	0.437781	0.665877	-1.04709	0.66901	0.827754	0.350958	1.9523
GCST90032530	ASD	Pseudomonadales abundance in stool	Inverse variance weighted	13	-0.197841	0.324205	0.541706	-0.833282	0.4376	0.8205	0.434621	1.54899
GCST90032530	ASD	Pseudomonadales abundance in stool	Simple mode	13	0.513092	0.781745	0.52399	-1.01913	2.04531	1.67045	0.36091	7.73158
GCST90032530	ASD	Pseudomonadales abundance in stool	Weighted mode	13	-0.702424	0.696116	0.332859	-2.06681	0.661962	0.495383	0.126589	1.93859
GCST90032459	ASD	Lawsonibacter sp002161175 abundance in stool	MR Egger	7	-1.32889	0.670203	0.104203	-2.64249	-0.01529	0.264771	0.071184	0.984826
GCST90032459	ASD	Lawsonibacter sp002161175 abundance in stool	Weighted median	7	0.0284817	0.237616	0.90459	-0.437245	0.494208	1.02889	0.645813	1.6392
GCST90032459	ASD	Lawsonibacter sp002161175 abundance in stool	Inverse variance weighted	7	0.0997606	0.194259	0.60757	-0.280986	0.480508	1.10491	0.755039	1.61689
GCST90032459	ASD	Lawsonibacter sp002161175 abundance in stool	Simple mode	7	0.115557	0.37405	0.767818	-0.617582	0.848695	1.1225	0.539247	2.3366
GCST90032459	ASD	Lawsonibacter sp002161175 abundance in stool	Weighted mode	7	0.0438647	0.351239	0.904693	-0.644563	0.732293	1.04484	0.524892	2.07984
GCST90032630	ASD	UBA7703 abundance in stool	MR Egger	11	-0.362517	0.305405	0.265611	-0.96111	0.236076	0.695922	0.382468	1.26627
GCST90032630	ASD	UBA7703 abundance in stool	Weighted median	11	-0.21428	0.18912	0.2572	-0.584956	0.156396	0.807122	0.55713	1.16929
GCST90032630	ASD	UBA7703 abundance in stool	Inverse variance weighted	11	-0.214088	0.139667	0.125314	-0.487835	0.0596594	0.807277	0.613954	1.06147
GCST90032630	ASD	UBA7703 abundance in stool	Simple mode	11	-0.104231	0.343959	0.768074	-0.77839	0.569928	0.901017	0.459144	1.76814
GCST90032630	ASD	UBA7703 abundance in stool	Weighted mode	11	-0.440626	0.30513	0.179312	-1.03868	0.157428	0.643633	0.353921	1.1705
GCST90032441	ASD	Kandleria vitulina abundance in stool	MR Egger	14	-0.192732	0.158771	0.248136	-0.503922	0.118459	0.824703	0.604157	1.12576
GCST90032441	ASD	Kandleria vitulina abundance in stool	Weighted median	14	-0.156287	0.111148	0.159689	-0.374138	0.061563	0.855313	0.687882	1.0635
GCST90032441	ASD	Kandleria vitulina abundance in stool	Inverse variance weighted	14	-0.0604115	0.0769073	0.432155	-0.21115	0.0903269	0.941377	0.809653	1.09453
GCST90032441	ASD	Kandleria vitulina abundance in stool	Simple mode	14	-0.265246	0.192139	0.190711	-0.641837	0.111346	0.767017	0.526325	1.11778
GCST90032441	ASD	Kandleria vitulina abundance in stool	Weighted mode	14	-0.21596	0.156539	0.19098	-0.522777	0.090856	0.805767	0.592872	1.09511
GCST90032303	ASD	CAG-83 sp002392625 abundance in stool	MR Egger	14	-0.201774	0.186746	0.301169	-0.567795	0.164248	0.81728	0.566774	1.17851
GCST90032303	ASD	CAG-83 sp002392625 abundance in stool	Weighted median	14	-0.127775	0.110774	0.248716	-0.344893	0.0893425	0.880051	0.708296	1.09346
GCST90032303	ASD	CAG-83 sp002392625 abundance in stool	Inverse variance weighted	14	-0.0852108	0.0825438	0.301927	-0.246997	0.0765751	0.918319	0.781143	1.07958
GCST90032303	ASD	CAG-83 sp002392625 abundance in stool	Simple mode	14	-0.169181	0.168459	0.33357	-0.499361	0.160999	0.844356	0.606919	1.17468
GCST90032303	ASD	CAG-83 sp002392625 abundance in stool	Weighted mode	14	-0.169181	0.156432	0.299131	-0.475788	0.137427	0.844356	0.621395	1.14732
GCST90032450	ASD	Lachnospiraceae abundance in stool	MR Egger	13	-0.0438169	0.283554	0.879992	-0.599582	0.511949	0.957129	0.549041	1.66854
GCST90032450	ASD	Lachnospiraceae abundance in stool	Weighted median	13	0.0151663	0.156284	0.922693	-0.291151	0.321484	1.01528	0.747403	1.37917
GCST90032450	ASD	Lachnospiraceae abundance in stool	Inverse variance weighted	13	0.125523	0.111669	0.260987	-0.0933483	0.344393	1.13374	0.910876	1.41113
GCST90032450	ASD	Lachnospiraceae abundance in stool	Simple mode	13	-0.0657441	0.27064	0.812169	-0.596198	0.46471	0.93637	0.550902	1.59155
GCST90032450	ASD	Lachnospiraceae abundance in stool	Weighted mode	13	-0.0657441	0.209071	0.758573	-0.475524	0.344036	0.93637	0.621559	1.41063
GCST90032587	ASD	Turicibacteraceae abundance in stool	MR Egger	15	-0.0191978	0.155871	0.903861	-0.324705	0.286309	0.980985	0.722741	1.3315
GCST90032587	ASD	Turicibacteraceae abundance in stool	Weighted median	15	0.0999337	0.0794721	0.208584	-0.0558316	0.255699	1.1051	0.945698	1.29136
GCST90032587	ASD	Turicibacteraceae abundance in stool	Inverse variance weighted	15	0.0533043	0.0589454	0.365837	-0.0622288	0.168837	1.05475	0.939668	1.18393
GCST90032587	ASD	Turicibacteraceae abundance in stool	Simple mode	15	0.107133	0.130232	0.424507	-0.148121	0.362387	1.11308	0.862326	1.43676
GCST90032587	ASD	Turicibacteraceae abundance in stool	Weighted mode	15	0.121215	0.106561	0.274415	-0.087644	0.330074	1.12887	0.916087	1.39107
GCST90032511	ASD	Photobacterium abundance in stool	MR Egger	11	-1.37531	0.819673	0.127683	-2.98186	0.231252	0.252762	0.0506982	1.26018
GCST90032511	ASD	Photobacterium abundance in stool	Weighted median	11	0.129989	0.364704	0.721523	-0.584831	0.84481	1.13882	0.5572	2.32753
GCST90032511	ASD	Photobacterium abundance in stool	Inverse variance weighted	11	-0.0551285	0.327524	0.866332	-0.697076	0.586819	0.946364	0.498039	1.79826
GCST90032511	ASD	Photobacterium abundance in stool	Simple mode	11	-1.12426	0.676238	0.127389	-2.44968	0.201171	0.324894	0.086321	1.22283
GCST90032511	ASD	Photobacterium abundance in stool	Weighted mode	11	0.325483	0.541326	0.561042	-0.735516	1.38648	1.3847	0.479258	4.00075
GCST90032589	ASD	Turicibacter abundance in stool	MR Egger	16	0.0623173	0.177365	0.730557	-0.285319	0.409953	1.0643	0.751775	1.50675
GCST90032589	ASD	Turicibacter abundance in stool	Weighted median	16	0.071721	0.075312	0.340935	-0.0758904	0.219332	1.07436	0.926918	1.24525
GCST90032589	ASD	Turicibacter abundance in stool	Inverse variance weighted	16	-0.00678562	0.0602463	0.910323	-0.124868	0.111297	0.993237	0.882613	1.11773
GCST90032589	ASD	Turicibacter abundance in stool	Simple mode	16	0.110638	0.125763	0.39288	-0.135858	0.357135	1.11699	0.872967	1.42923
GCST90032589	ASD	Turicibacter abundance in stool	Weighted mode	16	0.119974	0.11344	0.306973	-0.102368	0.342316	1.12747	0.902697	1.40821
GCST90032569	ASD	Succiniclasticum abundance in stool	MR Egger	27	-0.192201	0.151838	0.217243	-0.489802	0.105401	0.825141	0.612747	1.11116
GCST90032569	ASD	Succiniclasticum abundance in stool	Weighted median	27	-0.120938	0.109229	0.268208	-0.335027	0.0931506	0.886089	0.715319	1.09763
GCST90032569	ASD	Succiniclasticum abundance in stool	Inverse variance weighted	27	-0.0968025	0.0785328	0.217711	-0.250727	0.0571217	0.907735	0.778235	1.05878
GCST90032569	ASD	Succiniclasticum abundance in stool	Simple mode	27	-0.0778512	0.212085	0.716533	-0.493537	0.337835	0.925102	0.610463	1.40191
GCST90032569	ASD	Succiniclasticum abundance in stool	Weighted mode	27	-0.116409	0.173255	0.507578	-0.45599	0.223171	0.890111	0.63382	1.25003
GCST90032525	ASD	Propionibacterium freudenreichii abundance in stool	MR Egger	15	-0.451394	0.186639	0.03099	-0.817206	-0.0855809	0.63674	0.441664	0.917979
GCST90032525	ASD	Propionibacterium freudenreichii abundance in stool	Weighted median	15	-0.0521798	0.0882615	0.554389	-0.225172	0.120813	0.949158	0.798379	1.12841
GCST90032525	ASD	Propionibacterium freudenreichii abundance in stool	Inverse variance weighted	15	-0.0701648	0.0626964	0.263089	-0.19305	0.0527202	0.93224	0.824441	1.05413
GCST90032525	ASD	Propionibacterium freudenreichii abundance in stool	Simple mode	15	0.00962168	0.140308	0.946298	-0.265383	0.284626	1.00967	0.766912	1.32926
GCST90032525	ASD	Propionibacterium freudenreichii abundance in stool	Weighted mode	15	-0.0332311	0.130949	0.803361	-0.289891	0.223429	0.967315	0.748345	1.25036
GCST90032641	ASD	Veillonellaceae abundance in stool	MR Egger	13	-0.0280542	0.195176	0.888307	-0.4106	0.354492	0.972336	0.663252	1.42546
GCST90032641	ASD	Veillonellaceae abundance in stool	Weighted median	13	-0.114011	0.0780646	0.144163	-0.267017	0.0389961	0.892248	0.76566	1.03977
GCST90032641	ASD	Veillonellaceae abundance in stool	Inverse variance weighted	13	-0.040824	0.0606913	0.50117	-0.159779	0.0781309	0.959998	0.852332	1.08126
GCST90032641	ASD	Veillonellaceae abundance in stool	Simple mode	13	-0.13261	0.12969	0.32671	-0.386803	0.121583	0.875807	0.679225	1.12928
GCST90032641	ASD	Veillonellaceae abundance in stool	Weighted mode	13	-0.130745	0.126385	0.321302	-0.378459	0.11697	0.877442	0.684916	1.12409
GCST90032527	ASD	Provencibacterium massiliense abundance in stool	MR Egger	10	-0.234238	0.313465	0.476297	-0.84863	0.380153	0.791173	0.428001	1.46251
GCST90032527	ASD	Provencibacterium massiliense abundance in stool	Weighted median	10	-0.0337994	0.144135	0.814598	-0.316305	0.248706	0.966765	0.728837	1.28236
GCST90032527	ASD	Provencibacterium massiliense abundance in stool	Inverse variance weighted	10	0.00928049	0.105878	0.930153	-0.198241	0.216802	1.00932	0.820173	1.2421
GCST90032527	ASD	Provencibacterium massiliense abundance in stool	Simple mode	10	-0.0255946	0.210127	0.90573	-0.437444	0.386255	0.97473	0.645685	1.47146
GCST90032527	ASD	Provencibacterium massiliense abundance in stool	Weighted mode	10	-0.0449895	0.187915	0.816148	-0.413302	0.323323	0.956008	0.661462	1.38171
GCST90032426	ASD	Haloplasmatales abundance in stool	MR Egger	19	0.136146	0.145075	0.361153	-0.1482	0.420493	1.14585	0.862259	1.52271
GCST90032426	ASD	Haloplasmatales abundance in stool	Weighted median	19	0.113363	0.0802315	0.157671	-0.0438907	0.270617	1.12004	0.957059	1.31077
GCST90032426	ASD	Haloplasmatales abundance in stool	Inverse variance weighted	19	0.0742523	0.0578048	0.198955	-0.0390451	0.18755	1.07708	0.961707	1.20629
GCST90032426	ASD	Haloplasmatales abundance in stool	Simple mode	19	0.121972	0.144516	0.409742	-0.161278	0.405223	1.12972	0.851055	1.49964
GCST90032426	ASD	Haloplasmatales abundance in stool	Weighted mode	19	0.142752	0.12203	0.257332	-0.0964259	0.38193	1.15344	0.908077	1.46511
GCST90032564	ASD	Staphylococcus A fleurettii abundance in stool	MR Egger	15	-0.0287042	0.134872	0.834764	-0.293053	0.235644	0.971704	0.745983	1.26572
GCST90032564	ASD	Staphylococcus A fleurettii abundance in stool	Weighted median	15	0.00826481	0.0740073	0.911081	-0.13679	0.153319	1.0083	0.872154	1.1657
GCST90032564	ASD	Staphylococcus A fleurettii abundance in stool	Inverse variance weighted	15	0.0152133	0.0564125	0.787408	-0.0953553	0.125782	1.01533	0.90905	1.13403
GCST90032564	ASD	Staphylococcus A fleurettii abundance in stool	Simple mode	15	-0.0436004	0.129146	0.740669	-0.296726	0.209525	0.957336	0.743248	1.23309
GCST90032564	ASD	Staphylococcus A fleurettii abundance in stool	Weighted mode	15	-0.0301876	0.115525	0.79766	-0.256616	0.196241	0.970263	0.773665	1.21682
GCST90032503	ASD	Paraglaciecola abundance in stool	MR Egger	13	0.676223	0.431268	0.145182	-0.169063	1.52151	1.96644	0.844456	4.57913
GCST90032503	ASD	Paraglaciecola abundance in stool	Weighted median	13	0.0682963	0.208095	0.742763	-0.339571	0.476163	1.07068	0.712076	1.60989
GCST90032503	ASD	Paraglaciecola abundance in stool	Inverse variance weighted	13	0.0167487	0.157133	0.915115	-0.291232	0.324729	1.01689	0.747342	1.38366
GCST90032503	ASD	Paraglaciecola abundance in stool	Simple mode	13	0.131843	0.355215	0.716986	-0.564379	0.828064	1.14093	0.568713	2.28888
GCST90032503	ASD	Paraglaciecola abundance in stool	Weighted mode	13	0.11607	0.275701	0.681198	-0.424304	0.656444	1.12307	0.654225	1.92792
GCST90032314	ASD	Campylobacter D abundance in stool	MR Egger	16	0.254228	0.361645	0.493595	-0.454596	0.963053	1.28947	0.634704	2.61968
GCST90032314	ASD	Campylobacter D abundance in stool	Weighted median	16	-0.0568688	0.241572	0.813889	-0.53035	0.416612	0.944718	0.588399	1.51681
GCST90032314	ASD	Campylobacter D abundance in stool	Inverse variance weighted	16	-0.0255903	0.181966	0.88816	-0.382243	0.331063	0.974734	0.682329	1.39245
GCST90032314	ASD	Campylobacter D abundance in stool	Simple mode	16	-0.0620444	0.48306	0.899507	-1.00884	0.884753	0.939841	0.364641	2.42239
GCST90032314	ASD	Campylobacter D abundance in stool	Weighted mode	16	0.0897046	0.398093	0.824759	-0.690557	0.869966	1.09385	0.501297	2.38683
GCST90032196	ASD	Aureimonas abundance in stool	MR Egger	13	0.314486	0.594256	0.607174	-0.850255	1.47923	1.36956	0.427306	4.38956
GCST90032196	ASD	Aureimonas abundance in stool	Weighted median	13	-0.380712	0.268638	0.156427	-0.907243	0.145819	0.683375	0.403636	1.15699
GCST90032196	ASD	Aureimonas abundance in stool	Inverse variance weighted	13	0.00377943	0.197914	0.984764	-0.384132	0.39169	1.00379	0.681042	1.47948
GCST90032196	ASD	Aureimonas abundance in stool	Simple mode	13	-0.419591	0.500315	0.418057	-1.40021	0.561027	0.657316	0.246545	1.75247
GCST90032196	ASD	Aureimonas abundance in stool	Weighted mode	13	-0.441786	0.540605	0.429738	-1.50137	0.617801	0.642888	0.222824	1.85484
GCST90032380	ASD	Faecalibacterium sp002160895 abundance in stool	MR Egger	15	0.209058	0.272187	0.456172	-0.324428	0.742545	1.23252	0.722941	2.10128
GCST90032380	ASD	Faecalibacterium sp002160895 abundance in stool	Weighted median	15	0.0338443	0.171446	0.843511	-0.30219	0.369879	1.03442	0.739198	1.44756
GCST90032380	ASD	Faecalibacterium sp002160895 abundance in stool	Inverse variance weighted	15	0.144504	0.12527	0.24869	-0.101026	0.390033	1.15547	0.90391	1.47703
GCST90032380	ASD	Faecalibacterium sp002160895 abundance in stool	Simple mode	15	0.0350915	0.28412	0.903459	-0.521784	0.591966	1.03571	0.593461	1.80754
GCST90032380	ASD	Faecalibacterium sp002160895 abundance in stool	Weighted mode	15	0.0300209	0.263595	0.910942	-0.486625	0.546667	1.03048	0.614697	1.72749
GCST90032594	ASD	UBA11471 abundance in stool	MR Egger	14	-0.185601	0.243879	0.46133	-0.663603	0.292402	0.830605	0.514992	1.33964
GCST90032594	ASD	UBA11471 abundance in stool	Weighted median	14	-0.282175	0.0881566	0.00137027	-0.454962	-0.109388	0.754141	0.634472	0.896382
GCST90032594	ASD	UBA11471 abundance in stool	Inverse variance weighted	14	-0.157242	0.0949346	0.097657	-0.343314	0.0288297	0.854497	0.709416	1.02925
GCST90032594	ASD	UBA11471 abundance in stool	Simple mode	14	-0.379186	0.164206	0.0380036	-0.701031	-0.0573424	0.684418	0.496074	0.944271
GCST90032594	ASD	UBA11471 abundance in stool	Weighted mode	14	-0.357155	0.167876	0.0530921	-0.686192	-0.0281168	0.699664	0.50349	0.972275
GCST90032409	ASD	GCA-900066495 abundance in stool	MR Egger	17	0.0710208	0.241772	0.772973	-0.402852	0.544894	1.0736	0.668411	1.72443
GCST90032409	ASD	GCA-900066495 abundance in stool	Weighted median	17	-0.147175	0.0942122	0.118248	-0.331831	0.0374806	0.863143	0.717608	1.03819
GCST90032409	ASD	GCA-900066495 abundance in stool	Inverse variance weighted	17	-0.0806488	0.0741394	0.276684	-0.225962	0.0646645	0.922518	0.797748	1.0668
GCST90032409	ASD	GCA-900066495 abundance in stool	Simple mode	17	-0.182204	0.161679	0.276381	-0.499095	0.134686	0.833431	0.60708	1.14418
GCST90032409	ASD	GCA-900066495 abundance in stool	Weighted mode	17	-0.182204	0.159587	0.270369	-0.494995	0.130586	0.833431	0.609574	1.1395
GCST90032492	ASD	Odoribacter laneus abundance in stool	MR Egger	17	0.16898	0.121454	0.184424	-0.0690698	0.407029	1.1841	0.933262	1.50235
GCST90032492	ASD	Odoribacter laneus abundance in stool	Weighted median	17	0.0431176	0.0867157	0.619028	-0.126845	0.21308	1.04406	0.88087	1.23748
GCST90032492	ASD	Odoribacter laneus abundance in stool	Inverse variance weighted	17	0.064791	0.0617805	0.294303	-0.0562989	0.185881	1.06694	0.945257	1.20428
GCST90032492	ASD	Odoribacter laneus abundance in stool	Simple mode	17	-0.0790227	0.159549	0.62713	-0.391739	0.233693	0.924019	0.675881	1.26326
GCST90032492	ASD	Odoribacter laneus abundance in stool	Weighted mode	17	-0.0602951	0.180774	0.743059	-0.414613	0.294022	0.941487	0.660596	1.34181
GCST90032366	ASD	ER4 sp002437735 abundance in stool	MR Egger	8	-0.380866	0.36212	0.33341	-1.09062	0.32889	0.683269	0.336007	1.38942
GCST90032366	ASD	ER4 sp002437735 abundance in stool	Weighted median	8	-0.133227	0.135793	0.326541	-0.399381	0.132927	0.875266	0.670735	1.14217
GCST90032366	ASD	ER4 sp002437735 abundance in stool	Inverse variance weighted	8	-0.128126	0.107067	0.231427	-0.337976	0.081725	0.879743	0.713212	1.08516
GCST90032366	ASD	ER4 sp002437735 abundance in stool	Simple mode	8	-0.146756	0.197033	0.480629	-0.53294	0.239429	0.863505	0.586877	1.27052
GCST90032366	ASD	ER4 sp002437735 abundance in stool	Weighted mode	8	-0.161237	0.194117	0.433603	-0.541707	0.219233	0.85109	0.581754	1.24512
GCST90032460	ASD	Lawsonibacter sp900066645 abundance in stool	MR Egger	19	0.292976	0.240421	0.239638	-0.178248	0.764201	1.34041	0.836735	2.14728
GCST90032460	ASD	Lawsonibacter sp900066645 abundance in stool	Weighted median	19	0.0752628	0.123263	0.541474	-0.166333	0.316859	1.07817	0.846764	1.37281
GCST90032460	ASD	Lawsonibacter sp900066645 abundance in stool	Inverse variance weighted	19	0.0173085	0.0881499	0.844334	-0.155465	0.190082	1.01746	0.856017	1.20935
GCST90032460	ASD	Lawsonibacter sp900066645 abundance in stool	Simple mode	19	0.117753	0.22665	0.609717	-0.326482	0.561988	1.12497	0.721458	1.75416
GCST90032460	ASD	Lawsonibacter sp900066645 abundance in stool	Weighted mode	19	0.127456	0.223457	0.57547	-0.310519	0.565431	1.13593	0.733066	1.76021
GCST90032610	ASD	UBA1777 sp900319835 abundance in stool	MR Egger	15	-0.0787918	0.355622	0.828098	-0.775811	0.618228	0.924232	0.46033	1.85564
GCST90032610	ASD	UBA1777 sp900319835 abundance in stool	Weighted median	15	-0.187652	0.181381	0.300868	-0.543159	0.167855	0.828903	0.58091	1.18276
GCST90032610	ASD	UBA1777 sp900319835 abundance in stool	Inverse variance weighted	15	-0.146564	0.137942	0.288006	-0.416929	0.123802	0.863671	0.659068	1.13179
GCST90032610	ASD	UBA1777 sp900319835 abundance in stool	Simple mode	15	-0.180383	0.308109	0.567561	-0.784278	0.423511	0.83495	0.456449	1.52731
GCST90032610	ASD	UBA1777 sp900319835 abundance in stool	Weighted mode	15	-0.186565	0.288112	0.527756	-0.751265	0.378134	0.829804	0.47177	1.45956
GCST90032495	ASD	Paceibacteria abundance in stool	MR Egger	11	0.307186	0.985525	0.76237	-1.62444	2.23881	1.35959	0.197022	9.38221
GCST90032495	ASD	Paceibacteria abundance in stool	Weighted median	11	-0.543442	0.535763	0.310424	-1.59354	0.506653	0.580746	0.203206	1.65973
GCST90032495	ASD	Paceibacteria abundance in stool	Inverse variance weighted	11	-0.420929	0.403583	0.296957	-1.21195	0.370093	0.656436	0.297616	1.44787
GCST90032495	ASD	Paceibacteria abundance in stool	Simple mode	11	-0.609651	0.904344	0.515505	-2.38216	1.16286	0.54354	0.0923505	3.19908
GCST90032495	ASD	Paceibacteria abundance in stool	Weighted mode	11	-0.695095	0.953993	0.48295	-2.56492	1.17473	0.499027	0.0769253	3.23727
GCST90032180	ASD	Actinobacteriota abundance in stool	MR Egger	12	-0.980988	0.513129	0.0849552	-1.98672	0.0247443	0.37494	0.137144	1.02505
GCST90032180	ASD	Actinobacteriota abundance in stool	Weighted median	12	-0.154092	0.214654	0.472844	-0.574814	0.266631	0.857193	0.56281	1.30556
GCST90032180	ASD	Actinobacteriota abundance in stool	Inverse variance weighted	12	-0.0625174	0.158053	0.69244	-0.372302	0.247267	0.939397	0.689146	1.28052
GCST90032180	ASD	Actinobacteriota abundance in stool	Simple mode	12	-0.0666041	0.332003	0.844662	-0.717331	0.584122	0.935566	0.488053	1.79342
GCST90032180	ASD	Actinobacteriota abundance in stool	Weighted mode	12	-0.148514	0.27747	0.603134	-0.692356	0.395328	0.861988	0.500396	1.48487
GCST90032418	ASD	Gillisia abundance in stool	MR Egger	11	-2.38278	1.00511	0.0418634	-4.35279	-0.412762	0.092294	0.0128708	0.66182
GCST90032418	ASD	Gillisia abundance in stool	Weighted median	11	-0.0703866	0.224049	0.753401	-0.509522	0.368749	0.932033	0.600783	1.44592
GCST90032418	ASD	Gillisia abundance in stool	Inverse variance weighted	11	-0.139293	0.20174	0.489905	-0.534703	0.256116	0.869973	0.585844	1.2919
GCST90032418	ASD	Gillisia abundance in stool	Simple mode	11	-0.179715	0.351099	0.619859	-0.867869	0.508439	0.835508	0.419845	1.66269
GCST90032418	ASD	Gillisia abundance in stool	Weighted mode	11	-0.263878	0.324211	0.43465	-0.899331	0.371576	0.768068	0.406842	1.45002
GCST90032515	ASD	Prevotella buccae abundance in stool	MR Egger	14	-0.0559507	0.168577	0.745689	-0.386361	0.27446	0.945586	0.679525	1.31582
GCST90032515	ASD	Prevotella buccae abundance in stool	Weighted median	14	0.0122653	0.0980391	0.900439	-0.179891	0.204422	1.01234	0.835361	1.22682
GCST90032515	ASD	Prevotella buccae abundance in stool	Inverse variance weighted	14	0.0243717	0.0726687	0.737338	-0.118059	0.166802	1.02467	0.888644	1.18152
GCST90032515	ASD	Prevotella buccae abundance in stool	Simple mode	14	-0.0272057	0.171277	0.876236	-0.362909	0.308498	0.973161	0.69565	1.36138
GCST90032515	ASD	Prevotella buccae abundance in stool	Weighted mode	14	-0.0535187	0.147844	0.723173	-0.343293	0.236256	0.947888	0.70943	1.2665
GCST90032241	ASD	Brachyspiraceae abundance in stool	MR Egger	18	0.00914063	0.312432	0.977022	-0.603227	0.621508	1.00918	0.547044	1.86173
GCST90032241	ASD	Brachyspiraceae abundance in stool	Weighted median	18	0.0178573	0.147502	0.90364	-0.271246	0.306961	1.01802	0.762429	1.35929
GCST90032241	ASD	Brachyspiraceae abundance in stool	Inverse variance weighted	18	0.166131	0.115079	0.148845	-0.0594243	0.391687	1.18073	0.942307	1.47947
GCST90032241	ASD	Brachyspiraceae abundance in stool	Simple mode	18	-0.0430491	0.276104	0.877936	-0.584213	0.498115	0.957864	0.557544	1.64562
GCST90032241	ASD	Brachyspiraceae abundance in stool	Weighted mode	18	-0.0430491	0.230219	0.853881	-0.494279	0.40818	0.957864	0.610011	1.50408
GCST90032329	ASD	Clostridium tertium abundance in stool	MR Egger	13	-0.126889	0.316106	0.695804	-0.746456	0.492678	0.880831	0.474044	1.63669
GCST90032329	ASD	Clostridium tertium abundance in stool	Weighted median	13	0.141422	0.157956	0.370614	-0.168172	0.451016	1.15191	0.845208	1.56991
GCST90032329	ASD	Clostridium tertium abundance in stool	Inverse variance weighted	13	0.157273	0.122419	0.198893	-0.0826685	0.397216	1.17032	0.920656	1.48768
GCST90032329	ASD	Clostridium tertium abundance in stool	Simple mode	13	0.375784	0.258686	0.17196	-0.13124	0.882809	1.45613	0.877007	2.41768
GCST90032329	ASD	Clostridium tertium abundance in stool	Weighted mode	13	0.333716	0.250267	0.207146	-0.156806	0.824239	1.39615	0.85487	2.28014
GCST90032486	ASD	Mycoplasmatales abundance in stool	MR Egger	14	0.233083	0.644427	0.723872	-1.02999	1.49616	1.26249	0.357009	4.46451
GCST90032486	ASD	Mycoplasmatales abundance in stool	Weighted median	14	0.313768	0.264457	0.235442	-0.204569	0.832104	1.36857	0.814998	2.29815
GCST90032486	ASD	Mycoplasmatales abundance in stool	Inverse variance weighted	14	0.123492	0.194497	0.525473	-0.257722	0.504707	1.13144	0.77281	1.6565
GCST90032486	ASD	Mycoplasmatales abundance in stool	Simple mode	14	0.470155	0.437589	0.302172	-0.387519	1.32783	1.60024	0.678739	3.77285
GCST90032486	ASD	Mycoplasmatales abundance in stool	Weighted mode	14	0.462135	0.390894	0.258279	-0.304016	1.22829	1.58746	0.737849	3.41537
GCST90032342	ASD	Desulfovibrionales abundance in stool	MR Egger	17	0.220185	0.179386	0.238574	-0.131412	0.571781	1.24631	0.876857	1.77142
GCST90032342	ASD	Desulfovibrionales abundance in stool	Weighted median	17	-0.0961927	0.0773407	0.213591	-0.24778	0.0553951	0.908289	0.780531	1.05696
GCST90032342	ASD	Desulfovibrionales abundance in stool	Inverse variance weighted	17	-0.0274467	0.0694024	0.692495	-0.163475	0.108582	0.972927	0.849187	1.1147
GCST90032342	ASD	Desulfovibrionales abundance in stool	Simple mode	17	-0.117344	0.133685	0.393063	-0.379367	0.144679	0.889279	0.684294	1.15567
GCST90032342	ASD	Desulfovibrionales abundance in stool	Weighted mode	17	-0.106314	0.117657	0.379618	-0.336922	0.124295	0.899143	0.713964	1.13235
GCST90032599	ASD	UBA1375 sp002305795 abundance in stool	MR Egger	13	-0.201773	0.246228	0.429924	-0.684381	0.280834	0.81728	0.504402	1.32423
GCST90032599	ASD	UBA1375 sp002305795 abundance in stool	Weighted median	13	0.200442	0.142555	0.159704	-0.0789658	0.479849	1.22194	0.924071	1.61583
GCST90032599	ASD	UBA1375 sp002305795 abundance in stool	Inverse variance weighted	13	0.135419	0.106124	0.201938	-0.0725835	0.343422	1.14502	0.929988	1.40976
GCST90032599	ASD	UBA1375 sp002305795 abundance in stool	Simple mode	13	0.357226	0.260565	0.195481	-0.153481	0.867932	1.42936	0.857717	2.38198
GCST90032599	ASD	UBA1375 sp002305795 abundance in stool	Weighted mode	13	0.357226	0.241537	0.164914	-0.116187	0.830638	1.42936	0.890309	2.29478
GCST90032193	ASD	Aneurinibacillales abundance in stool	MR Egger	16	-0.053597	0.383456	0.89083	-0.80517	0.697976	0.947814	0.447012	2.00968
GCST90032193	ASD	Aneurinibacillales abundance in stool	Weighted median	16	0.069431	0.223035	0.755572	-0.367717	0.506579	1.0719	0.692313	1.6596
GCST90032193	ASD	Aneurinibacillales abundance in stool	Inverse variance weighted	16	0.00441306	0.171929	0.979522	-0.332568	0.341394	1.00442	0.71708	1.40691
GCST90032193	ASD	Aneurinibacillales abundance in stool	Simple mode	16	0.131753	0.333562	0.698413	-0.52203	0.785535	1.14083	0.593315	2.19358
GCST90032193	ASD	Aneurinibacillales abundance in stool	Weighted mode	16	0.0673427	0.315043	0.833615	-0.550142	0.684827	1.06966	0.576868	1.98343
GCST90032596	ASD	UBA11963 sp002362595 abundance in stool	MR Egger	10	-0.282214	0.239864	0.273191	-0.752348	0.187919	0.754112	0.471259	1.20674
GCST90032596	ASD	UBA11963 sp002362595 abundance in stool	Weighted median	10	0.00482173	0.143374	0.973172	-0.276191	0.285834	1.00483	0.758668	1.33087
GCST90032596	ASD	UBA11963 sp002362595 abundance in stool	Inverse variance weighted	10	-0.0384327	0.10555	0.715768	-0.24531	0.168444	0.962296	0.782462	1.18346
GCST90032596	ASD	UBA11963 sp002362595 abundance in stool	Simple mode	10	0.112148	0.228532	0.635357	-0.335774	0.560071	1.11868	0.714785	1.7508
GCST90032596	ASD	UBA11963 sp002362595 abundance in stool	Weighted mode	10	0.0301454	0.205207	0.886447	-0.37206	0.432351	1.0306	0.689313	1.54088
GCST90032570	ASD	Succinivibrionaceae abundance in stool	MR Egger	30	0.134554	0.112204	0.240504	-0.0853654	0.354473	1.14403	0.918177	1.42543
GCST90032570	ASD	Succinivibrionaceae abundance in stool	Weighted median	30	0.133981	0.084332	0.11212	-0.0313095	0.299272	1.14337	0.969176	1.34888
GCST90032570	ASD	Succinivibrionaceae abundance in stool	Inverse variance weighted	30	0.0472808	0.0569009	0.406012	-0.0642449	0.158807	1.04842	0.937775	1.17211
GCST90032570	ASD	Succinivibrionaceae abundance in stool	Simple mode	30	0.17761	0.141917	0.220751	-0.100547	0.455767	1.19436	0.904343	1.57738
GCST90032570	ASD	Succinivibrionaceae abundance in stool	Weighted mode	30	0.17761	0.125565	0.167865	-0.0684966	0.423716	1.19436	0.933797	1.52763
GCST90032461	ASD	Leclercia abundance in stool	MR Egger	14	0.044109	0.2586	0.867405	-0.462747	0.550965	1.0451	0.629552	1.73493
GCST90032461	ASD	Leclercia abundance in stool	Weighted median	14	0.135842	0.168904	0.421249	-0.19521	0.466894	1.1455	0.822662	1.59503
GCST90032461	ASD	Leclercia abundance in stool	Inverse variance weighted	14	0.0347323	0.125967	0.782759	-0.212164	0.281629	1.03534	0.808832	1.32529
GCST90032461	ASD	Leclercia abundance in stool	Simple mode	14	0.198681	0.225267	0.393803	-0.242842	0.640204	1.21979	0.784395	1.89687
GCST90032461	ASD	Leclercia abundance in stool	Weighted mode	14	0.137528	0.218566	0.540101	-0.290862	0.565917	1.14743	0.747619	1.76106
GCST90032400	ASD	Flavonifractor sp002159265 abundance in stool	MR Egger	12	0.295492	0.436668	0.513945	-0.560377	1.15136	1.34379	0.570994	3.1625
GCST90032400	ASD	Flavonifractor sp002159265 abundance in stool	Weighted median	12	-0.00014665	0.149109	0.999215	-0.292401	0.292108	0.999853	0.746469	1.33925
GCST90032400	ASD	Flavonifractor sp002159265 abundance in stool	Inverse variance weighted	12	0.0822515	0.118127	0.486243	-0.149278	0.313781	1.08573	0.86133	1.36859
GCST90032400	ASD	Flavonifractor sp002159265 abundance in stool	Simple mode	12	-0.0383731	0.246424	0.879075	-0.521365	0.444618	0.962354	0.59371	1.55989
GCST90032400	ASD	Flavonifractor sp002159265 abundance in stool	Weighted mode	12	-0.0383731	0.238646	0.87517	-0.50612	0.429374	0.962354	0.60283	1.5363
GCST90032538	ASD	Rhodovulum abundance in stool	MR Egger	8	-0.784672	0.457447	0.137106	-1.68127	0.111924	0.456269	0.186138	1.11843
GCST90032538	ASD	Rhodovulum abundance in stool	Weighted median	8	-0.257332	0.260451	0.323141	-0.767815	0.253152	0.773112	0.464026	1.28808
GCST90032538	ASD	Rhodovulum abundance in stool	Inverse variance weighted	8	-0.0966325	0.198218	0.6259	-0.48514	0.291876	0.90789	0.615611	1.33894
GCST90032538	ASD	Rhodovulum abundance in stool	Simple mode	8	-0.32135	0.40719	0.455895	-1.11944	0.476743	0.725169	0.326461	1.61082
GCST90032538	ASD	Rhodovulum abundance in stool	Weighted mode	8	-0.328831	0.311423	0.32609	-0.939221	0.281559	0.719765	0.390932	1.32519
GCST90032520	ASD	Prevotella sp002437285 abundance in stool	MR Egger	11	0.0586106	0.149499	0.704145	-0.234407	0.351628	1.06036	0.79104	1.42138
GCST90032520	ASD	Prevotella sp002437285 abundance in stool	Weighted median	11	-0.0220279	0.0780449	0.777755	-0.174996	0.13094	0.978213	0.83946	1.1399
GCST90032520	ASD	Prevotella sp002437285 abundance in stool	Inverse variance weighted	11	-0.0240009	0.0602129	0.690188	-0.142018	0.0940164	0.976285	0.867605	1.09858
GCST90032520	ASD	Prevotella sp002437285 abundance in stool	Simple mode	11	-0.0123766	0.113981	0.91568	-0.23578	0.211026	0.9877	0.789955	1.23494
GCST90032520	ASD	Prevotella sp002437285 abundance in stool	Weighted mode	11	-0.0191921	0.0936719	0.841771	-0.202789	0.164405	0.980991	0.81645	1.17869
GCST90032632	ASD	UBA8517 abundance in stool	MR Egger	12	-0.255259	0.408995	0.546526	-1.05689	0.546371	0.774716	0.347535	1.72697
GCST90032632	ASD	UBA8517 abundance in stool	Weighted median	12	0.0430281	0.203995	0.832944	-0.356802	0.442858	1.04397	0.699911	1.55715
GCST90032632	ASD	UBA8517 abundance in stool	Inverse variance weighted	12	0.00137062	0.148405	0.992631	-0.289503	0.292244	1.00137	0.748636	1.33943
GCST90032632	ASD	UBA8517 abundance in stool	Simple mode	12	0.088428	0.321281	0.788236	-0.541282	0.718138	1.09246	0.582002	2.05061
GCST90032632	ASD	UBA8517 abundance in stool	Weighted mode	12	0.0940183	0.283682	0.746554	-0.461998	0.650035	1.09858	0.630023	1.91561
GCST90032276	ASD	CAG-390 sp003523225 abundance in stool	MR Egger	17	0.180768	0.141913	0.22212	-0.0973809	0.458916	1.19814	0.90721	1.58236
GCST90032276	ASD	CAG-390 sp003523225 abundance in stool	Weighted median	17	0.0365448	0.0982797	0.710009	-0.156083	0.229173	1.03722	0.855488	1.25756
GCST90032276	ASD	CAG-390 sp003523225 abundance in stool	Inverse variance weighted	17	-0.0463698	0.0745249	0.533806	-0.192439	0.0996989	0.954689	0.824945	1.10484
GCST90032276	ASD	CAG-390 sp003523225 abundance in stool	Simple mode	17	0.0980649	0.157536	0.54239	-0.210706	0.406836	1.10303	0.810012	1.50206
GCST90032276	ASD	CAG-390 sp003523225 abundance in stool	Weighted mode	17	0.125163	0.12408	0.328119	-0.118034	0.36836	1.13333	0.888665	1.44536
GCST90032465	ASD	Leuconostoc mesenteroides abundance in stool	MR Egger	11	-0.0934421	0.163175	0.580905	-0.413266	0.226382	0.910791	0.661486	1.25405
GCST90032465	ASD	Leuconostoc mesenteroides abundance in stool	Weighted median	11	0.1091	0.0914705	0.232974	-0.0701824	0.288382	1.11527	0.932224	1.33427
GCST90032465	ASD	Leuconostoc mesenteroides abundance in stool	Inverse variance weighted	11	0.0472977	0.0686502	0.490844	-0.0872566	0.181852	1.04843	0.916442	1.19944
GCST90032465	ASD	Leuconostoc mesenteroides abundance in stool	Simple mode	11	0.0948106	0.148273	0.536915	-0.195805	0.385426	1.09945	0.822172	1.47024
GCST90032465	ASD	Leuconostoc mesenteroides abundance in stool	Weighted mode	11	0.117935	0.136702	0.408505	-0.15	0.385871	1.12517	0.860708	1.47089
GCST90032446	ASD	Klebsiella pneumoniae abundance in stool	MR Egger	25	-0.290765	0.103285	0.00982141	-0.493204	-0.0883262	0.747691	0.610667	0.915462
GCST90032446	ASD	Klebsiella pneumoniae abundance in stool	Weighted median	25	-0.158635	0.0779506	0.0418437	-0.311418	-0.00585187	0.853308	0.732407	0.994165
GCST90032446	ASD	Klebsiella pneumoniae abundance in stool	Inverse variance weighted	25	-0.054868	0.0577229	0.341837	-0.168005	0.0582689	0.94661	0.84535	1.06
GCST90032446	ASD	Klebsiella pneumoniae abundance in stool	Simple mode	25	-0.185025	0.153844	0.24083	-0.486559	0.116508	0.831083	0.614738	1.12357
GCST90032446	ASD	Klebsiella pneumoniae abundance in stool	Weighted mode	25	-0.206107	0.149983	0.182078	-0.500074	0.08786	0.813746	0.606486	1.09184
GCST90032257	ASD	CAG-177 sp002438685 abundance in stool	MR Egger	10	-0.0897753	0.139157	0.536897	-0.362523	0.182972	0.914137	0.695918	1.20078
GCST90032257	ASD	CAG-177 sp002438685 abundance in stool	Weighted median	10	0.103256	0.076266	0.175771	-0.0462255	0.252737	1.10878	0.954827	1.28755
GCST90032257	ASD	CAG-177 sp002438685 abundance in stool	Inverse variance weighted	10	0.0986303	0.0536985	0.0662478	-0.00661871	0.203879	1.10366	0.993403	1.22615
GCST90032257	ASD	CAG-177 sp002438685 abundance in stool	Simple mode	10	0.141723	0.124717	0.285156	-0.102721	0.386168	1.15226	0.902379	1.47133
GCST90032257	ASD	CAG-177 sp002438685 abundance in stool	Weighted mode	10	0.0904134	0.113056	0.444466	-0.131176	0.312003	1.09463	0.877063	1.36616
GCST90032423	ASD	Haemophilus D sp001679485 abundance in stool	MR Egger	11	-0.0371095	0.094428	0.703471	-0.222188	0.147969	0.963571	0.800765	1.15948
GCST90032423	ASD	Haemophilus D sp001679485 abundance in stool	Weighted median	11	-0.056931	0.0654265	0.384218	-0.185167	0.071305	0.944659	0.830966	1.07391
GCST90032423	ASD	Haemophilus D sp001679485 abundance in stool	Inverse variance weighted	11	-0.03518	0.0485254	0.468465	-0.13029	0.0599299	0.965432	0.877841	1.06176
GCST90032423	ASD	Haemophilus D sp001679485 abundance in stool	Simple mode	11	-0.0925296	0.0923375	0.339935	-0.273511	0.0884518	0.911622	0.760704	1.09248
GCST90032423	ASD	Haemophilus D sp001679485 abundance in stool	Weighted mode	11	-0.0547169	0.0860615	0.539191	-0.223398	0.113964	0.946753	0.799797	1.12071
GCST90032609	ASD	UBA1777 sp900319275 abundance in stool	MR Egger	8	-0.283953	0.421504	0.52561	-1.1101	0.542195	0.752802	0.329526	1.71978
GCST90032609	ASD	UBA1777 sp900319275 abundance in stool	Weighted median	8	-0.162615	0.254607	0.523024	-0.661644	0.336414	0.849918	0.516002	1.39992
GCST90032609	ASD	UBA1777 sp900319275 abundance in stool	Inverse variance weighted	8	-0.364275	0.206055	0.0770854	-0.768143	0.0395927	0.6947	0.463874	1.04039
GCST90032609	ASD	UBA1777 sp900319275 abundance in stool	Simple mode	8	-0.12613	0.436382	0.780926	-0.981438	0.729178	0.8815	0.374772	2.07338
GCST90032609	ASD	UBA1777 sp900319275 abundance in stool	Weighted mode	8	-0.144991	0.319855	0.664049	-0.771908	0.481925	0.86503	0.462131	1.61919
GCST90032617	ASD	UBA5394 sp002409725 abundance in stool	MR Egger	18	-0.251751	0.193427	0.211506	-0.630868	0.127365	0.777438	0.53213	1.13583
GCST90032617	ASD	UBA5394 sp002409725 abundance in stool	Weighted median	18	-0.0177775	0.124926	0.88684	-0.262632	0.227077	0.98238	0.769025	1.25493
GCST90032617	ASD	UBA5394 sp002409725 abundance in stool	Inverse variance weighted	18	0.0632797	0.0910902	0.487248	-0.115257	0.241817	1.06532	0.891137	1.27356
GCST90032617	ASD	UBA5394 sp002409725 abundance in stool	Simple mode	18	-0.084367	0.207371	0.689201	-0.490814	0.32208	0.919094	0.612128	1.38
GCST90032617	ASD	UBA5394 sp002409725 abundance in stool	Weighted mode	18	-0.0652857	0.186373	0.73042	-0.430577	0.300006	0.9368	0.650134	1.34987
GCST90032353	ASD	Elusimicrobia abundance in stool	MR Egger	29	-0.472536	0.397782	0.245208	-1.25219	0.307117	0.623419	0.285878	1.3595
GCST90032353	ASD	Elusimicrobia abundance in stool	Weighted median	29	-0.3998	0.241895	0.0983744	-0.873913	0.0743133	0.670454	0.417315	1.07714
GCST90032353	ASD	Elusimicrobia abundance in stool	Inverse variance weighted	29	-0.0178567	0.178589	0.920354	-0.367892	0.332178	0.982302	0.692192	1.394
GCST90032353	ASD	Elusimicrobia abundance in stool	Simple mode	29	-0.638195	0.547198	0.253333	-1.7107	0.434314	0.528245	0.180739	1.5439
GCST90032353	ASD	Elusimicrobia abundance in stool	Weighted mode	29	-0.577339	0.456782	0.216678	-1.47263	0.317953	0.56139	0.229321	1.37431
GCST90032209	ASD	Bacteroides clarus abundance in stool	MR Egger	13	-0.0787576	0.217515	0.724153	-0.505087	0.347572	0.924264	0.603453	1.41563
GCST90032209	ASD	Bacteroides clarus abundance in stool	Weighted median	13	-0.0783286	0.0781145	0.315986	-0.231433	0.0747758	0.924661	0.793396	1.07764
GCST90032209	ASD	Bacteroides clarus abundance in stool	Inverse variance weighted	13	0.0388611	0.0679272	0.567254	-0.0942762	0.171998	1.03963	0.910031	1.18768
GCST90032209	ASD	Bacteroides clarus abundance in stool	Simple mode	13	-0.120722	0.118502	0.328428	-0.352986	0.111541	0.88628	0.702587	1.118
GCST90032209	ASD	Bacteroides clarus abundance in stool	Weighted mode	13	-0.112225	0.105069	0.30649	-0.318161	0.0937109	0.893843	0.727485	1.09824
GCST90032402	ASD	Fournierella massiliensis abundance in stool	MR Egger	16	0.181418	0.238031	0.458614	-0.285124	0.647959	1.19892	0.751921	1.91164
GCST90032402	ASD	Fournierella massiliensis abundance in stool	Weighted median	16	0.195197	0.161372	0.226428	-0.121092	0.511487	1.21555	0.885953	1.66777
GCST90032402	ASD	Fournierella massiliensis abundance in stool	Inverse variance weighted	16	0.100069	0.114995	0.384188	-0.125321	0.325459	1.10525	0.882214	1.38467
GCST90032402	ASD	Fournierella massiliensis abundance in stool	Simple mode	16	0.260674	0.260909	0.333593	-0.250708	0.772057	1.2978	0.778249	2.16421
GCST90032402	ASD	Fournierella massiliensis abundance in stool	Weighted mode	16	0.233223	0.228579	0.323753	-0.214792	0.681238	1.26266	0.80671	1.97632
GCST90032640	ASD	V9D3004 abundance in stool	MR Egger	13	-0.119233	0.179351	0.519872	-0.47076	0.232295	0.887601	0.624527	1.26149
GCST90032640	ASD	V9D3004 abundance in stool	Weighted median	13	-0.145715	0.116901	0.212587	-0.37484	0.0834106	0.864404	0.687399	1.08699
GCST90032640	ASD	V9D3004 abundance in stool	Inverse variance weighted	13	-0.165296	0.0837425	0.0483975	-0.329431	-0.0011608	0.847643	0.719333	0.99884
GCST90032640	ASD	V9D3004 abundance in stool	Simple mode	13	-0.182886	0.182156	0.335192	-0.539912	0.17414	0.832863	0.5828	1.19022
GCST90032640	ASD	V9D3004 abundance in stool	Weighted mode	13	-0.143692	0.178134	0.435562	-0.492834	0.20545	0.866154	0.610892	1.22808
GCST90032198	ASD	Bacillaceae A abundance in stool	MR Egger	13	-0.55476	0.809777	0.507474	-2.14192	1.0324	0.57421	0.117429	2.80781
GCST90032198	ASD	Bacillaceae A abundance in stool	Weighted median	13	0.0355597	0.405557	0.93013	-0.759331	0.830451	1.0362	0.467979	2.29435
GCST90032198	ASD	Bacillaceae A abundance in stool	Inverse variance weighted	13	-0.146587	0.302219	0.627651	-0.738937	0.445763	0.86365	0.477621	1.56168
GCST90032198	ASD	Bacillaceae A abundance in stool	Simple mode	13	0.24329	0.635189	0.708404	-1.00168	1.48826	1.27544	0.367262	4.42938
GCST90032198	ASD	Bacillaceae A abundance in stool	Weighted mode	13	0.126723	0.603	0.837073	-1.05516	1.3086	1.1351	0.348137	3.701
GCST90032497	ASD	Paenibacillus J abundance in stool	MR Egger	13	-0.237346	0.30968	0.459557	-0.84432	0.369627	0.788718	0.42985	1.4472
GCST90032497	ASD	Paenibacillus J abundance in stool	Weighted median	13	0.0529044	0.204746	0.796105	-0.348397	0.454206	1.05433	0.705819	1.57492
GCST90032497	ASD	Paenibacillus J abundance in stool	Inverse variance weighted	13	0.181716	0.158097	0.250394	-0.128155	0.491586	1.19927	0.879717	1.63491
GCST90032497	ASD	Paenibacillus J abundance in stool	Simple mode	13	0.0982503	0.34789	0.782435	-0.583614	0.780115	1.10324	0.557878	2.18172
GCST90032497	ASD	Paenibacillus J abundance in stool	Weighted mode	13	-0.0785109	0.232425	0.741357	-0.534064	0.377043	0.924492	0.586218	1.45797
GCST90032322	ASD	Clostridium E sporosphaeroides abundance in stool	MR Egger	17	-0.338161	0.236425	0.173127	-0.801554	0.125231	0.71308	0.448631	1.13341
GCST90032322	ASD	Clostridium E sporosphaeroides abundance in stool	Weighted median	17	-0.0860253	0.146967	0.558321	-0.37408	0.20203	0.917571	0.687922	1.22388
GCST90032322	ASD	Clostridium E sporosphaeroides abundance in stool	Inverse variance weighted	17	-0.154587	0.112717	0.17023	-0.375512	0.0663377	0.856769	0.686938	1.06859
GCST90032322	ASD	Clostridium E sporosphaeroides abundance in stool	Simple mode	17	-0.493894	0.282864	0.0999711	-1.04831	0.06052	0.610245	0.35053	1.06239
GCST90032322	ASD	Clostridium E sporosphaeroides abundance in stool	Weighted mode	17	-0.000683749	0.261025	0.997942	-0.512293	0.510926	0.999316	0.59912	1.66683
GCST90032343	ASD	Desulfovibrionia abundance in stool	MR Egger	14	0.292399	0.246129	0.257818	-0.190014	0.774812	1.33964	0.826948	2.17018
GCST90032343	ASD	Desulfovibrionia abundance in stool	Weighted median	14	-0.0107881	0.093771	0.908408	-0.194579	0.173003	0.98927	0.823181	1.18887
GCST90032343	ASD	Desulfovibrionia abundance in stool	Inverse variance weighted	14	-0.00746752	0.0896362	0.933606	-0.183154	0.168219	0.99256	0.83264	1.1832
GCST90032343	ASD	Desulfovibrionia abundance in stool	Simple mode	14	-0.048179	0.162528	0.771581	-0.366734	0.270376	0.952963	0.692994	1.31046
GCST90032343	ASD	Desulfovibrionia abundance in stool	Weighted mode	14	-0.0435849	0.14998	0.775938	-0.337546	0.250376	0.957351	0.713519	1.28451
GCST90032345	ASD	Dialister sp000434475 abundance in stool	MR Egger	20	-0.0312467	0.0982642	0.754155	-0.223844	0.161351	0.969236	0.799439	1.1751
GCST90032345	ASD	Dialister sp000434475 abundance in stool	Weighted median	20	0.0243068	0.0656708	0.711285	-0.104408	0.153022	1.0246	0.900858	1.16535
GCST90032345	ASD	Dialister sp000434475 abundance in stool	Inverse variance weighted	20	0.00450077	0.0477654	0.924929	-0.0891195	0.098121	1.00451	0.914736	1.1031
GCST90032345	ASD	Dialister sp000434475 abundance in stool	Simple mode	20	0.074288	0.134047	0.585911	-0.188445	0.337021	1.07712	0.828246	1.40077
GCST90032345	ASD	Dialister sp000434475 abundance in stool	Weighted mode	20	0.0718483	0.121792	0.56219	-0.166864	0.31056	1.07449	0.846315	1.36419
GCST90032488	ASD	Negativibacillus massiliensis abundance in stool	MR Egger	14	0.13301	0.371888	0.726808	-0.595891	0.861912	1.14226	0.551071	2.36768
GCST90032488	ASD	Negativibacillus massiliensis abundance in stool	Weighted median	14	-0.0326177	0.156042	0.834423	-0.33846	0.273224	0.967908	0.712868	1.31419
GCST90032488	ASD	Negativibacillus massiliensis abundance in stool	Inverse variance weighted	14	0.0722305	0.137236	0.598663	-0.196752	0.341213	1.0749	0.821395	1.40665
GCST90032488	ASD	Negativibacillus massiliensis abundance in stool	Simple mode	14	0.0591406	0.300111	0.846826	-0.529077	0.647359	1.06092	0.589148	1.91049
GCST90032488	ASD	Negativibacillus massiliensis abundance in stool	Weighted mode	14	-0.189173	0.265847	0.489293	-0.710233	0.331887	0.827643	0.491529	1.39359
GCST90032355	ASD	Emergencia abundance in stool	MR Egger	10	0.253984	0.310117	0.436507	-0.353846	0.861813	1.28915	0.701983	2.36745
GCST90032355	ASD	Emergencia abundance in stool	Weighted median	10	-0.0227709	0.158609	0.885843	-0.333645	0.288103	0.977486	0.716308	1.33389
GCST90032355	ASD	Emergencia abundance in stool	Inverse variance weighted	10	-0.023118	0.148039	0.875906	-0.313275	0.267039	0.977147	0.731049	1.30609
GCST90032355	ASD	Emergencia abundance in stool	Simple mode	10	-0.0186064	0.262903	0.945126	-0.533897	0.496684	0.981566	0.586316	1.64326
GCST90032355	ASD	Emergencia abundance in stool	Weighted mode	10	-0.0475981	0.214757	0.829543	-0.468521	0.373325	0.953517	0.625927	1.45256
GCST90032453	ASD	Lachnospira sp000437735 abundance in stool	MR Egger	9	-0.212528	0.145063	0.186319	-0.496851	0.0717945	0.808538	0.608444	1.07443
GCST90032453	ASD	Lachnospira sp000437735 abundance in stool	Weighted median	9	-0.0501722	0.0656995	0.445069	-0.178943	0.0785989	0.951066	0.836153	1.08177
GCST90032453	ASD	Lachnospira sp000437735 abundance in stool	Inverse variance weighted	9	-0.0225684	0.0619952	0.715832	-0.144079	0.0989422	0.977684	0.865819	1.104
GCST90032453	ASD	Lachnospira sp000437735 abundance in stool	Simple mode	9	-0.0297519	0.090792	0.751555	-0.207704	0.1482	0.970686	0.812447	1.15975
GCST90032453	ASD	Lachnospira sp000437735 abundance in stool	Weighted mode	9	-0.0297519	0.0955341	0.763437	-0.216999	0.157495	0.970686	0.804931	1.17057
GCST90032484	ASD	Mycobacteriaceae abundance in stool	MR Egger	15	-0.216948	0.636718	0.738751	-1.46491	1.03102	0.804972	0.231098	2.80392
GCST90032484	ASD	Mycobacteriaceae abundance in stool	Weighted median	15	-0.173671	0.335765	0.604988	-0.831771	0.484428	0.840573	0.435278	1.62325
GCST90032484	ASD	Mycobacteriaceae abundance in stool	Inverse variance weighted	15	0.0322972	0.286659	0.910294	-0.529555	0.59415	1.03282	0.588867	1.81149
GCST90032484	ASD	Mycobacteriaceae abundance in stool	Simple mode	15	-0.310576	0.658042	0.64422	-1.60034	0.979187	0.733024	0.201828	2.66229
GCST90032484	ASD	Mycobacteriaceae abundance in stool	Weighted mode	15	-0.310576	0.548841	0.580435	-1.3863	0.765152	0.733024	0.249997	2.14932
GCST90032489	ASD	Negativibacillus sp000435195 abundance in stool	MR Egger	10	-0.229048	0.176249	0.229945	-0.574497	0.116401	0.795291	0.562988	1.12345
GCST90032489	ASD	Negativibacillus sp000435195 abundance in stool	Weighted median	10	-0.0637427	0.0907212	0.482292	-0.241556	0.114071	0.938246	0.785405	1.12083
GCST90032489	ASD	Negativibacillus sp000435195 abundance in stool	Inverse variance weighted	10	-0.0563273	0.0662711	0.395352	-0.186219	0.0735641	0.94523	0.830092	1.07634
GCST90032489	ASD	Negativibacillus sp000435195 abundance in stool	Simple mode	10	-0.0649035	0.151634	0.678691	-0.362106	0.232299	0.937158	0.696208	1.2615
GCST90032489	ASD	Negativibacillus sp000435195 abundance in stool	Weighted mode	10	-0.107143	0.146206	0.482317	-0.393706	0.179421	0.898398	0.674552	1.19652
GCST90032398	ASD	Firmicutes I abundance in stool	MR Egger	16	0.115608	1.39911	0.935316	-2.62664	2.85786	1.12256	0.0723209	17.4242
GCST90032398	ASD	Firmicutes I abundance in stool	Weighted median	16	-0.306301	0.846734	0.717543	-1.9659	1.3533	0.736165	0.14003	3.87016
GCST90032398	ASD	Firmicutes I abundance in stool	Inverse variance weighted	16	-0.797889	0.593552	0.178864	-1.96125	0.365472	0.450278	0.140682	1.44119
GCST90032398	ASD	Firmicutes I abundance in stool	Simple mode	16	-0.0467107	1.44321	0.974607	-2.87541	2.78199	0.954363	0.0563932	16.1511
GCST90032398	ASD	Firmicutes I abundance in stool	Weighted mode	16	-0.405166	1.2095	0.742275	-2.77579	1.96546	0.666866	0.0623003	7.13818
GCST90032352	ASD	Elusimicrobiaceae abundance in stool	MR Egger	24	-0.382669	0.206496	0.0773209	-0.7874	0.0220625	0.682039	0.455026	1.02231
GCST90032352	ASD	Elusimicrobiaceae abundance in stool	Weighted median	24	-0.278266	0.139255	0.045689	-0.551205	-0.00532717	0.757095	0.576255	0.994687
GCST90032352	ASD	Elusimicrobiaceae abundance in stool	Inverse variance weighted	24	-0.190231	0.0982663	0.0528837	-0.382833	0.00237122	0.826768	0.681927	1.00237
GCST90032352	ASD	Elusimicrobiaceae abundance in stool	Simple mode	24	-0.299594	0.225423	0.196872	-0.741423	0.142235	0.741119	0.476436	1.15285
GCST90032352	ASD	Elusimicrobiaceae abundance in stool	Weighted mode	24	-0.299594	0.223846	0.193849	-0.738331	0.139144	0.741119	0.477911	1.14929
GCST90032269	ASD	CAG-273 sp003507395 abundance in stool	MR Egger	19	-0.0367277	0.0969689	0.709557	-0.226787	0.153331	0.963939	0.797091	1.16571
GCST90032269	ASD	CAG-273 sp003507395 abundance in stool	Weighted median	19	0.0554101	0.0565553	0.327209	-0.0554383	0.166259	1.05697	0.94607	1.18088
GCST90032269	ASD	CAG-273 sp003507395 abundance in stool	Inverse variance weighted	19	0.0218663	0.0395335	0.58019	-0.0556194	0.0993519	1.02211	0.945899	1.10445
GCST90032269	ASD	CAG-273 sp003507395 abundance in stool	Simple mode	19	0.124807	0.113215	0.284812	-0.0970935	0.346708	1.13293	0.907471	1.4144
GCST90032269	ASD	CAG-273 sp003507395 abundance in stool	Weighted mode	19	0.143186	0.116245	0.23389	-0.0846547	0.371026	1.15394	0.918829	1.44922
GCST90032432	ASD	Holdemania abundance in stool	MR Egger	14	-0.225294	0.431973	0.611477	-1.07196	0.621373	0.798282	0.342337	1.86148
GCST90032432	ASD	Holdemania abundance in stool	Weighted median	14	-0.0597444	0.115211	0.604064	-0.285558	0.166069	0.942005	0.751595	1.18065
GCST90032432	ASD	Holdemania abundance in stool	Inverse variance weighted	14	-0.0548309	0.117366	0.640373	-0.284869	0.175207	0.946645	0.752113	1.19149
GCST90032432	ASD	Holdemania abundance in stool	Simple mode	14	0.164896	0.302076	0.594395	-0.427173	0.756966	1.17927	0.65235	2.1318
GCST90032432	ASD	Holdemania abundance in stool	Weighted mode	14	-0.283605	0.205395	0.190624	-0.686179	0.118969	0.753064	0.503496	1.12633
GCST90032572	ASD	Syntrophomonadia abundance in stool	MR Egger	14	0.503693	0.548417	0.376476	-0.571204	1.57859	1.65482	0.564845	4.84811
GCST90032572	ASD	Syntrophomonadia abundance in stool	Weighted median	14	0.13421	0.385645	0.727829	-0.621654	0.890075	1.14363	0.537055	2.43531
GCST90032572	ASD	Syntrophomonadia abundance in stool	Inverse variance weighted	14	-0.099175	0.267711	0.711044	-0.623889	0.425539	0.905584	0.535856	1.53042
GCST90032572	ASD	Syntrophomonadia abundance in stool	Simple mode	14	0.227141	0.661939	0.736975	-1.07026	1.52454	1.25501	0.342919	4.59304
GCST90032572	ASD	Syntrophomonadia abundance in stool	Weighted mode	14	0.537223	0.615804	0.398821	-0.669753	1.7442	1.71125	0.511835	5.72132
GCST90032571	ASD	Succinivibrio abundance in stool	MR Egger	29	0.179796	0.122807	0.154724	-0.0609048	0.420497	1.19697	0.940913	1.52272
GCST90032571	ASD	Succinivibrio abundance in stool	Weighted median	29	-0.0825522	0.0817977	0.312868	-0.242876	0.0777714	0.920763	0.784369	1.08088
GCST90032571	ASD	Succinivibrio abundance in stool	Inverse variance weighted	29	-0.00936216	0.0544297	0.863434	-0.116044	0.09732	0.990682	0.890436	1.10221
GCST90032571	ASD	Succinivibrio abundance in stool	Simple mode	29	-0.09933	0.160517	0.541041	-0.413943	0.215283	0.905444	0.661039	1.24021
GCST90032571	ASD	Succinivibrio abundance in stool	Weighted mode	29	-0.114392	0.176091	0.521233	-0.459531	0.230747	0.891908	0.63158	1.25954
GCST90032176	ASD	Acidaminococcus fermentans abundance in stool	MR Egger	16	0.0466411	0.197684	0.816898	-0.340819	0.434102	1.04775	0.711187	1.54358
GCST90032176	ASD	Acidaminococcus fermentans abundance in stool	Weighted median	16	0.18943	0.118799	0.110816	-0.0434167	0.422276	1.20856	0.957512	1.52543
GCST90032176	ASD	Acidaminococcus fermentans abundance in stool	Inverse variance weighted	16	0.233379	0.0940532	0.0130886	0.0490345	0.417723	1.26286	1.05026	1.5185
GCST90032176	ASD	Acidaminococcus fermentans abundance in stool	Simple mode	16	0.197287	0.19606	0.33025	-0.186991	0.581565	1.21809	0.829451	1.78884
GCST90032176	ASD	Acidaminococcus fermentans abundance in stool	Weighted mode	16	0.219669	0.183252	0.249231	-0.139505	0.578844	1.24566	0.869788	1.78397
GCST90032382	ASD	Faecalicatena lactaris abundance in stool	MR Egger	13	0.0320185	0.163894	0.848672	-0.289214	0.353251	1.03254	0.748852	1.42369
GCST90032382	ASD	Faecalicatena lactaris abundance in stool	Weighted median	13	-0.0180834	0.0784367	0.817667	-0.171819	0.135653	0.982079	0.842131	1.14528
GCST90032382	ASD	Faecalicatena lactaris abundance in stool	Inverse variance weighted	13	0.042532	0.0620911	0.493348	-0.0791666	0.164231	1.04345	0.923886	1.17849
GCST90032382	ASD	Faecalicatena lactaris abundance in stool	Simple mode	13	0.0176784	0.122462	0.887614	-0.222347	0.257704	1.01784	0.800637	1.29396
GCST90032382	ASD	Faecalicatena lactaris abundance in stool	Weighted mode	13	-0.0238867	0.105573	0.824809	-0.230809	0.183036	0.976396	0.793891	1.20086
GCST90032443	ASD	KLE1615 sp900066985 abundance in stool	MR Egger	13	0.0422543	0.155735	0.791168	-0.262987	0.347496	1.04316	0.768752	1.41552
GCST90032443	ASD	KLE1615 sp900066985 abundance in stool	Weighted median	13	0.093093	0.0917692	0.31038	-0.0867746	0.272961	1.09756	0.916884	1.31385
GCST90032443	ASD	KLE1615 sp900066985 abundance in stool	Inverse variance weighted	13	-0.00563013	0.0692636	0.935215	-0.141387	0.130126	0.994386	0.868154	1.13897
GCST90032443	ASD	KLE1615 sp900066985 abundance in stool	Simple mode	13	0.160989	0.169636	0.361331	-0.171498	0.493476	1.17467	0.842402	1.638
GCST90032443	ASD	KLE1615 sp900066985 abundance in stool	Weighted mode	13	0.148528	0.147746	0.334595	-0.141053	0.43811	1.16013	0.868443	1.54978
GCST90032625	ASD	UBA7177 abundance in stool	MR Egger	17	-0.764119	0.424797	0.0922015	-1.59672	0.0684829	0.465744	0.20256	1.07088
GCST90032625	ASD	UBA7177 abundance in stool	Weighted median	17	-0.278233	0.19103	0.145258	-0.652652	0.0961865	0.75712	0.520663	1.10096
GCST90032625	ASD	UBA7177 abundance in stool	Inverse variance weighted	17	-0.231973	0.168723	0.169171	-0.562671	0.098725	0.792968	0.569685	1.10376
GCST90032625	ASD	UBA7177 abundance in stool	Simple mode	17	-0.28568	0.305188	0.363147	-0.883847	0.312488	0.751503	0.41319	1.36682
GCST90032625	ASD	UBA7177 abundance in stool	Weighted mode	17	-0.28568	0.302077	0.358357	-0.87775	0.306391	0.751503	0.415717	1.35851
GCST90032277	ASD	CAG-433 abundance in stool	MR Egger	15	-0.115891	0.169845	0.507005	-0.448788	0.217006	0.890572	0.638401	1.24235
GCST90032277	ASD	CAG-433 abundance in stool	Weighted median	15	0.0792955	0.0768113	0.301912	-0.0712547	0.229846	1.08252	0.931225	1.25841
GCST90032277	ASD	CAG-433 abundance in stool	Inverse variance weighted	15	-0.000533088	0.0578282	0.992645	-0.113876	0.11281	0.999467	0.892368	1.11942
GCST90032277	ASD	CAG-433 abundance in stool	Simple mode	15	0.152038	0.143555	0.307487	-0.129329	0.433406	1.16421	0.878685	1.5425
GCST90032277	ASD	CAG-433 abundance in stool	Weighted mode	15	0.152038	0.134583	0.277587	-0.111744	0.415821	1.16421	0.894273	1.51561
GCST90032567	ASD	Streptacidiphilus abundance in stool	MR Egger	13	-0.0999603	0.617346	0.874305	-1.30996	1.11004	0.904873	0.269831	3.03447
GCST90032567	ASD	Streptacidiphilus abundance in stool	Weighted median	13	-0.186402	0.244546	0.445918	-0.665712	0.292907	0.82994	0.513908	1.34032
GCST90032567	ASD	Streptacidiphilus abundance in stool	Inverse variance weighted	13	-0.22803	0.184071	0.215415	-0.58881	0.13275	0.7961	0.554988	1.14196
GCST90032567	ASD	Streptacidiphilus abundance in stool	Simple mode	13	-0.151954	0.383456	0.698857	-0.903528	0.599619	0.859027	0.405138	1.82142
GCST90032567	ASD	Streptacidiphilus abundance in stool	Weighted mode	13	-0.169577	0.377172	0.661011	-0.908836	0.569681	0.844021	0.402993	1.7677
GCST90032275	ASD	CAG-349 abundance in stool	MR Egger	19	-0.0760004	0.0855305	0.386631	-0.24364	0.0916393	0.926816	0.78377	1.09597
GCST90032275	ASD	CAG-349 abundance in stool	Weighted median	19	0.0288798	0.0499096	0.56283	-0.068943	0.126703	1.0293	0.93338	1.13508
GCST90032275	ASD	CAG-349 abundance in stool	Inverse variance weighted	19	0.00590684	0.0358798	0.869236	-0.0644175	0.0762312	1.00592	0.937613	1.07921
GCST90032275	ASD	CAG-349 abundance in stool	Simple mode	19	0.0212037	0.0928045	0.821851	-0.160693	0.203101	1.02143	0.851553	1.2252
GCST90032275	ASD	CAG-349 abundance in stool	Weighted mode	19	0.0300693	0.0819832	0.718064	-0.130618	0.190756	1.03053	0.877553	1.21016
GCST90032301	ASD	CAG-826 abundance in stool	MR Egger	16	0.216355	0.285862	0.461687	-0.343934	0.776644	1.24154	0.708976	2.17416
GCST90032301	ASD	CAG-826 abundance in stool	Weighted median	16	0.318147	0.151914	0.0362368	0.0203959	0.615898	1.37458	1.02061	1.85132
GCST90032301	ASD	CAG-826 abundance in stool	Inverse variance weighted	16	0.0631122	0.130497	0.628649	-0.192662	0.318887	1.06515	0.824761	1.3756
GCST90032301	ASD	CAG-826 abundance in stool	Simple mode	16	0.344223	0.265327	0.214109	-0.175818	0.864264	1.41089	0.83877	2.37326
GCST90032301	ASD	CAG-826 abundance in stool	Weighted mode	16	0.29524	0.16416	0.0922503	-0.0265135	0.616994	1.34345	0.973835	1.85335
GCST90032595	ASD	UBA1191 abundance in stool	MR Egger	8	-0.480422	0.254565	0.108067	-0.979369	0.0185254	0.618523	0.375548	1.0187
GCST90032595	ASD	UBA1191 abundance in stool	Weighted median	8	-0.143636	0.15204	0.344799	-0.441634	0.154362	0.866203	0.642985	1.16691
GCST90032595	ASD	UBA1191 abundance in stool	Inverse variance weighted	8	-0.131737	0.128396	0.304883	-0.383393	0.11992	0.876572	0.681545	1.12741
GCST90032595	ASD	UBA1191 abundance in stool	Simple mode	8	-0.182401	0.230739	0.455173	-0.634649	0.269847	0.833267	0.530122	1.30976
GCST90032595	ASD	UBA1191 abundance in stool	Weighted mode	8	-0.253587	0.214441	0.275594	-0.673892	0.166718	0.776012	0.509721	1.18142
GCST90032173	ASD	Acetobacteraceae abundance in stool	MR Egger	12	-0.722554	1.07351	0.51615	-2.82663	1.38152	0.48551	0.0592122	3.98094
GCST90032173	ASD	Acetobacteraceae abundance in stool	Weighted median	12	-0.533102	0.413083	0.196861	-1.34274	0.276539	0.586782	0.261128	1.31856
GCST90032173	ASD	Acetobacteraceae abundance in stool	Inverse variance weighted	12	-0.639051	0.315103	0.0425532	-1.25665	-0.0214487	0.527793	0.284605	0.97878
GCST90032173	ASD	Acetobacteraceae abundance in stool	Simple mode	12	-0.363555	0.638385	0.580466	-1.61479	0.887679	0.695201	0.198933	2.42948
GCST90032173	ASD	Acetobacteraceae abundance in stool	Weighted mode	12	-0.320772	0.609664	0.609231	-1.51571	0.874169	0.725588	0.219651	2.39688
GCST90032491	ASD	NK4A144 abundance in stool	MR Egger	14	-0.502703	0.484793	0.320207	-1.4529	0.447492	0.604893	0.233891	1.56438
GCST90032491	ASD	NK4A144 abundance in stool	Weighted median	14	-0.349052	0.240195	0.146167	-0.819835	0.12173	0.705356	0.440504	1.12945
GCST90032491	ASD	NK4A144 abundance in stool	Inverse variance weighted	14	-0.147137	0.176232	0.403772	-0.492553	0.198279	0.863176	0.611065	1.2193
GCST90032491	ASD	NK4A144 abundance in stool	Simple mode	14	-0.416054	0.435753	0.357101	-1.27013	0.438022	0.659645	0.280795	1.54964
GCST90032491	ASD	NK4A144 abundance in stool	Weighted mode	14	-0.454752	0.387102	0.26116	-1.21347	0.303967	0.634605	0.297164	1.35522
GCST90032283	ASD	CAG-452 abundance in stool	MR Egger	13	-0.0891072	0.155436	0.577991	-0.393761	0.215547	0.914748	0.674515	1.24054
GCST90032283	ASD	CAG-452 abundance in stool	Weighted median	13	-0.0127317	0.0647826	0.844195	-0.139706	0.114242	0.987349	0.869614	1.12102
GCST90032283	ASD	CAG-452 abundance in stool	Inverse variance weighted	13	0.0348816	0.0620614	0.574082	-0.0867587	0.156522	1.0355	0.916898	1.16944
GCST90032283	ASD	CAG-452 abundance in stool	Simple mode	13	-0.0224744	0.100659	0.827079	-0.219766	0.174817	0.977776	0.802707	1.19103
GCST90032283	ASD	CAG-452 abundance in stool	Weighted mode	13	-0.0502008	0.0862101	0.571138	-0.219173	0.118771	0.951038	0.803183	1.12611
GCST90032435	ASD	Hyphomonas abundance in stool	MR Egger	8	0.56961	0.515338	0.311364	-0.440453	1.57967	1.76758	0.643744	4.85337
GCST90032435	ASD	Hyphomonas abundance in stool	Weighted median	8	-0.381744	0.3631	0.2931	-1.09342	0.329933	0.68267	0.335068	1.39087
GCST90032435	ASD	Hyphomonas abundance in stool	Inverse variance weighted	8	-0.377827	0.249058	0.12926	-0.86598	0.110326	0.685349	0.420639	1.11664
GCST90032435	ASD	Hyphomonas abundance in stool	Simple mode	8	-0.952058	0.587389	0.149085	-2.10334	0.199224	0.385946	0.122048	1.22046
GCST90032435	ASD	Hyphomonas abundance in stool	Weighted mode	8	-0.138072	0.40901	0.74558	-0.93973	0.663587	0.871036	0.390733	1.94174
GCST90032518	ASD	Prevotella sp000434975 abundance in stool	MR Egger	9	0.0998926	0.172351	0.580358	-0.237914	0.4377	1.10505	0.78827	1.54914
GCST90032518	ASD	Prevotella sp000434975 abundance in stool	Weighted median	9	-0.00588328	0.0838045	0.944033	-0.17014	0.158374	0.994134	0.843547	1.1716
GCST90032518	ASD	Prevotella sp000434975 abundance in stool	Inverse variance weighted	9	-0.0378146	0.065639	0.564547	-0.166467	0.0908377	0.962891	0.846651	1.09509
GCST90032518	ASD	Prevotella sp000434975 abundance in stool	Simple mode	9	0.112796	0.161012	0.503451	-0.202788	0.42838	1.1194	0.816451	1.53477
GCST90032518	ASD	Prevotella sp000434975 abundance in stool	Weighted mode	9	0.121912	0.163732	0.477824	-0.199003	0.442827	1.12965	0.819547	1.5571
GCST90032413	ASD	GCA-900199385 sp900320755 abundance in stool	MR Egger	12	-0.129676	0.306235	0.680928	-0.729896	0.470544	0.87838	0.481959	1.60086
GCST90032413	ASD	GCA-900199385 sp900320755 abundance in stool	Weighted median	12	0.142696	0.194314	0.462731	-0.23816	0.523552	1.15338	0.788077	1.68801
GCST90032413	ASD	GCA-900199385 sp900320755 abundance in stool	Inverse variance weighted	12	0.0401429	0.140884	0.775693	-0.235989	0.316275	1.04096	0.789789	1.37201
GCST90032413	ASD	GCA-900199385 sp900320755 abundance in stool	Simple mode	12	-0.0741952	0.304401	0.811917	-0.670821	0.522431	0.92849	0.511288	1.68612
GCST90032413	ASD	GCA-900199385 sp900320755 abundance in stool	Weighted mode	12	0.037828	0.277037	0.893857	-0.505164	0.58082	1.03855	0.603407	1.7875
GCST90032376	ASD	Eubacterium R sp000431535 abundance in stool	MR Egger	24	0.0174955	0.103284	0.867036	-0.184941	0.219932	1.01765	0.831153	1.24599
GCST90032376	ASD	Eubacterium R sp000431535 abundance in stool	Weighted median	24	-0.0262017	0.0659972	0.691358	-0.155556	0.103153	0.974139	0.855939	1.10866
GCST90032376	ASD	Eubacterium R sp000431535 abundance in stool	Inverse variance weighted	24	-0.0130852	0.0489818	0.789357	-0.10909	0.082919	0.987	0.89665	1.08645
GCST90032376	ASD	Eubacterium R sp000431535 abundance in stool	Simple mode	24	-0.0011154	0.103313	0.991479	-0.203609	0.201379	0.998885	0.815781	1.22309
GCST90032376	ASD	Eubacterium R sp000431535 abundance in stool	Weighted mode	24	-0.00399501	0.100658	0.968684	-0.201285	0.193295	0.996013	0.81768	1.21324
GCST90032307	ASD	CAG-877 abundance in stool	MR Egger	21	0.32854	0.159376	0.0532166	0.016162	0.640918	1.38894	1.01629	1.89822
GCST90032307	ASD	CAG-877 abundance in stool	Weighted median	21	0.0848351	0.0725509	0.242275	-0.0573646	0.227035	1.08854	0.94425	1.25487
GCST90032307	ASD	CAG-877 abundance in stool	Inverse variance weighted	21	-0.00193929	0.0592464	0.973888	-0.118062	0.114184	0.998063	0.888641	1.12096
GCST90032307	ASD	CAG-877 abundance in stool	Simple mode	21	0.169923	0.135812	0.225314	-0.0962691	0.436116	1.18521	0.90822	1.54669
GCST90032307	ASD	CAG-877 abundance in stool	Weighted mode	21	0.176244	0.108195	0.118977	-0.0358196	0.388307	1.19273	0.964814	1.47448
GCST90032369	ASD	Escherichia flexneri abundance in stool	MR Egger	16	-0.0359909	0.157916	0.823009	-0.345505	0.273524	0.964649	0.707863	1.31459
GCST90032369	ASD	Escherichia flexneri abundance in stool	Weighted median	16	0.000202485	0.0751166	0.997849	-0.147026	0.147431	1.0002	0.863272	1.15885
GCST90032369	ASD	Escherichia flexneri abundance in stool	Inverse variance weighted	16	0.000858283	0.0628031	0.989096	-0.122236	0.123952	1.00086	0.88494	1.13196
GCST90032369	ASD	Escherichia flexneri abundance in stool	Simple mode	16	-0.0511016	0.128783	0.6971	-0.303516	0.201313	0.950182	0.738218	1.22301
GCST90032369	ASD	Escherichia flexneri abundance in stool	Weighted mode	16	-0.0272821	0.1167	0.818317	-0.256015	0.201451	0.973087	0.774131	1.22318
GCST90032442	ASD	Kineothrix abundance in stool	MR Egger	15	-1.12296	0.58714	0.0780865	-2.27375	0.0278366	0.325316	0.102925	1.02823
GCST90032442	ASD	Kineothrix abundance in stool	Weighted median	15	-0.447465	0.243728	0.066369	-0.925172	0.0302409	0.639246	0.396463	1.0307
GCST90032442	ASD	Kineothrix abundance in stool	Inverse variance weighted	15	-0.290056	0.209838	0.166885	-0.701339	0.121227	0.748222	0.495921	1.12888
GCST90032442	ASD	Kineothrix abundance in stool	Simple mode	15	0.502644	0.513837	0.344569	-0.504476	1.50976	1.65309	0.603822	4.52566
GCST90032442	ASD	Kineothrix abundance in stool	Weighted mode	15	-0.671865	0.522552	0.219395	-1.69607	0.352336	0.510755	0.183404	1.42239
GCST90032292	ASD	CAG-552 abundance in stool	MR Egger	17	-0.00105082	0.125957	0.993454	-0.247926	0.245825	0.99895	0.780417	1.27868
GCST90032292	ASD	CAG-552 abundance in stool	Weighted median	17	0.0263981	0.0579796	0.648893	-0.0872418	0.140038	1.02675	0.916455	1.15032
GCST90032292	ASD	CAG-552 abundance in stool	Inverse variance weighted	17	-0.0277174	0.0426189	0.515463	-0.11125	0.0558156	0.972663	0.894715	1.0574
GCST90032292	ASD	CAG-552 abundance in stool	Simple mode	17	0.0914217	0.113085	0.430697	-0.130224	0.313068	1.09573	0.877899	1.36761
GCST90032292	ASD	CAG-552 abundance in stool	Weighted mode	17	0.0705397	0.109024	0.5268	-0.143148	0.284227	1.07309	0.866626	1.32873
GCST90032605	ASD	UBA1448 abundance in stool	MR Egger	9	0.287287	0.683548	0.686876	-1.05247	1.62704	1.33281	0.349076	5.0888
GCST90032605	ASD	UBA1448 abundance in stool	Weighted median	9	0.265576	0.208963	0.203755	-0.143991	0.675143	1.30418	0.865896	1.96431
GCST90032605	ASD	UBA1448 abundance in stool	Inverse variance weighted	9	0.193785	0.18641	0.298542	-0.171578	0.559149	1.21384	0.842334	1.74918
GCST90032605	ASD	UBA1448 abundance in stool	Simple mode	9	0.4559	0.362088	0.243494	-0.253792	1.16559	1.57759	0.775853	3.20782
GCST90032605	ASD	UBA1448 abundance in stool	Weighted mode	9	0.359761	0.33605	0.315601	-0.298898	1.01842	1.43299	0.741635	2.76882
GCST90032410	ASD	GCA-900066575 sp900066385 abundance in stool	MR Egger	12	-0.948034	0.541824	0.110733	-2.01001	0.113941	0.387502	0.133987	1.12069
GCST90032410	ASD	GCA-900066575 sp900066385 abundance in stool	Weighted median	12	0.196794	0.202299	0.33066	-0.199713	0.593301	1.21749	0.818966	1.80995
GCST90032410	ASD	GCA-900066575 sp900066385 abundance in stool	Inverse variance weighted	12	0.137381	0.146929	0.349779	-0.150599	0.425361	1.14727	0.860192	1.53014
GCST90032410	ASD	GCA-900066575 sp900066385 abundance in stool	Simple mode	12	0.302521	0.295519	0.327966	-0.276696	0.881738	1.35327	0.758285	2.41509
GCST90032410	ASD	GCA-900066575 sp900066385 abundance in stool	Weighted mode	12	0.226397	0.289189	0.450231	-0.340414	0.793208	1.25407	0.711476	2.21048
GCST90032467	ASD	Magnetospirillum A abundance in stool	MR Egger	8	-0.772763	0.551792	0.21091	-1.85428	0.308749	0.461736	0.156566	1.36172
GCST90032467	ASD	Magnetospirillum A abundance in stool	Weighted median	8	0.378346	0.310521	0.223063	-0.230275	0.986968	1.45987	0.794315	2.68309
GCST90032467	ASD	Magnetospirillum A abundance in stool	Inverse variance weighted	8	0.124027	0.220671	0.574086	-0.308489	0.556543	1.13205	0.734556	1.74463
GCST90032467	ASD	Magnetospirillum A abundance in stool	Simple mode	8	0.388729	0.460797	0.426776	-0.514433	1.29189	1.47511	0.597839	3.63967
GCST90032467	ASD	Magnetospirillum A abundance in stool	Weighted mode	8	0.399189	0.495772	0.447194	-0.572523	1.3709	1.49062	0.5641	3.9389
GCST90032182	ASD	Agathobacter sp000434275 abundance in stool	MR Egger	10	-0.0448835	0.182213	0.811634	-0.402021	0.312254	0.956109	0.668967	1.3665
GCST90032182	ASD	Agathobacter sp000434275 abundance in stool	Weighted median	10	0.0850089	0.0804527	0.290679	-0.0726784	0.242696	1.08873	0.9299	1.27468
GCST90032182	ASD	Agathobacter sp000434275 abundance in stool	Inverse variance weighted	10	-0.0199353	0.0690855	0.772918	-0.155343	0.115472	0.980262	0.856122	1.1224
GCST90032182	ASD	Agathobacter sp000434275 abundance in stool	Simple mode	10	0.0990538	0.109975	0.391214	-0.116497	0.314604	1.10413	0.890033	1.36972
GCST90032182	ASD	Agathobacter sp000434275 abundance in stool	Weighted mode	10	0.10557	0.101871	0.327098	-0.0940975	0.305238	1.11134	0.910194	1.35695
GCST90032206	ASD	Bacteroides A plebeius A abundance in stool	MR Egger	11	-0.0916243	0.169245	0.601394	-0.423345	0.240096	0.912448	0.654853	1.27137
GCST90032206	ASD	Bacteroides A plebeius A abundance in stool	Weighted median	11	-0.0186761	0.0710464	0.792649	-0.157927	0.120575	0.981497	0.853912	1.12815
GCST90032206	ASD	Bacteroides A plebeius A abundance in stool	Inverse variance weighted	11	0.0157334	0.0513701	0.759395	-0.084952	0.116419	1.01586	0.918556	1.12347
GCST90032206	ASD	Bacteroides A plebeius A abundance in stool	Simple mode	11	-0.0162258	0.105613	0.880954	-0.223228	0.190776	0.983905	0.799933	1.21019
GCST90032206	ASD	Bacteroides A plebeius A abundance in stool	Weighted mode	11	-0.0142853	0.0998968	0.88913	-0.210083	0.181513	0.985816	0.810517	1.19903
GCST90032221	ASD	Bifidobacterium angulatum abundance in stool	MR Egger	17	0.130862	0.163373	0.435635	-0.189349	0.451073	1.13981	0.827498	1.57
GCST90032221	ASD	Bifidobacterium angulatum abundance in stool	Weighted median	17	-0.0869569	0.0740998	0.240591	-0.232192	0.0582787	0.916717	0.792794	1.06001
GCST90032221	ASD	Bifidobacterium angulatum abundance in stool	Inverse variance weighted	17	0.0162368	0.0657492	0.804946	-0.112632	0.145105	1.01637	0.89348	1.15616
GCST90032221	ASD	Bifidobacterium angulatum abundance in stool	Simple mode	17	-0.0864073	0.130558	0.517498	-0.3423	0.169486	0.917221	0.710135	1.1847
GCST90032221	ASD	Bifidobacterium angulatum abundance in stool	Weighted mode	17	-0.10421	0.100474	0.315072	-0.301139	0.0927189	0.901036	0.739975	1.09715
GCST90032472	ASD	Megamonas abundance in stool	MR Egger	35	0.106147	0.077947	0.182491	-0.0466291	0.258923	1.11199	0.954441	1.29553
GCST90032472	ASD	Megamonas abundance in stool	Weighted median	35	0.0559901	0.0640148	0.381768	-0.0694789	0.181459	1.05759	0.93288	1.19897
GCST90032472	ASD	Megamonas abundance in stool	Inverse variance weighted	35	0.0386225	0.043922	0.379215	-0.0474645	0.12471	1.03938	0.953644	1.13282
GCST90032472	ASD	Megamonas abundance in stool	Simple mode	35	0.00786359	0.14074	0.95577	-0.267986	0.283713	1.00789	0.764918	1.32805
GCST90032472	ASD	Megamonas abundance in stool	Weighted mode	35	0.0783373	0.119474	0.516439	-0.155832	0.312506	1.08149	0.855703	1.36685
GCST90032464	ASD	Leptospirales abundance in stool	MR Egger	18	0.225476	0.898262	0.804999	-1.53512	1.98607	1.25292	0.21543	7.28683
GCST90032464	ASD	Leptospirales abundance in stool	Weighted median	18	0.210036	0.346859	0.544822	-0.469808	0.88988	1.23372	0.625122	2.43484
GCST90032464	ASD	Leptospirales abundance in stool	Inverse variance weighted	18	0.231378	0.292455	0.428852	-0.341834	0.804591	1.26034	0.710466	2.23578
GCST90032464	ASD	Leptospirales abundance in stool	Simple mode	18	0.247503	0.585449	0.677771	-0.899977	1.39498	1.28082	0.406579	4.03491
GCST90032464	ASD	Leptospirales abundance in stool	Weighted mode	18	0.313911	0.520545	0.554441	-0.706357	1.33418	1.36877	0.493439	3.79687
GCST90032508	ASD	Phascolarctobacterium sp003150755 abundance in stool	MR Egger	8	0.484665	0.384997	0.254835	-0.269929	1.23926	1.62363	0.763434	3.45306
GCST90032508	ASD	Phascolarctobacterium sp003150755 abundance in stool	Weighted median	8	0.19195	0.143678	0.18156	-0.08966	0.473559	1.21161	0.914242	1.6057
GCST90032508	ASD	Phascolarctobacterium sp003150755 abundance in stool	Inverse variance weighted	8	0.117762	0.1274	0.355305	-0.131942	0.367465	1.12498	0.876392	1.44407
GCST90032508	ASD	Phascolarctobacterium sp003150755 abundance in stool	Simple mode	8	0.273242	0.252766	0.315524	-0.222179	0.768662	1.31422	0.800772	2.15688
GCST90032508	ASD	Phascolarctobacterium sp003150755 abundance in stool	Weighted mode	8	0.306709	0.189151	0.148941	-0.0640272	0.677445	1.35895	0.937979	1.96884
GCST90032604	ASD	UBA1448 sp002329405 abundance in stool	MR Egger	6	2.05821	1.54479	0.253582	-0.969588	5.086	7.83191	0.379239	161.742
GCST90032604	ASD	UBA1448 sp002329405 abundance in stool	Weighted median	6	-0.180815	0.317177	0.568626	-0.802483	0.440852	0.83459	0.448215	1.55403
GCST90032604	ASD	UBA1448 sp002329405 abundance in stool	Inverse variance weighted	6	-0.0456413	0.319739	0.886491	-0.67233	0.581047	0.955385	0.510518	1.78791
GCST90032604	ASD	UBA1448 sp002329405 abundance in stool	Simple mode	6	-0.405752	0.52435	0.474017	-1.43348	0.621974	0.666475	0.238478	1.8626
GCST90032604	ASD	UBA1448 sp002329405 abundance in stool	Weighted mode	6	-0.425264	0.452379	0.390346	-1.31193	0.461399	0.653597	0.269301	1.58629
GCST90032643	ASD	Veillonella abundance in stool	MR Egger	7	-0.0639816	0.215507	0.778489	-0.486375	0.358412	0.938022	0.614851	1.43106
GCST90032643	ASD	Veillonella abundance in stool	Weighted median	7	-0.125314	0.0989973	0.205573	-0.319349	0.0687207	0.88222	0.726622	1.07114
GCST90032643	ASD	Veillonella abundance in stool	Inverse variance weighted	7	-0.086476	0.0808851	0.285015	-0.245011	0.0720589	0.917158	0.782696	1.07472
GCST90032643	ASD	Veillonella abundance in stool	Simple mode	7	-0.109217	0.148953	0.49106	-0.401164	0.18273	0.896536	0.66954	1.20049
GCST90032643	ASD	Veillonella abundance in stool	Weighted mode	7	-0.126438	0.138599	0.396805	-0.398093	0.145216	0.881228	0.6716	1.15629
GCST90032254	ASD	CAG-145 sp002320005 abundance in stool	MR Egger	7	-1.67005	1.19212	0.22015	-4.00661	0.666512	0.188238	0.018195	1.94743
GCST90032254	ASD	CAG-145 sp002320005 abundance in stool	Weighted median	7	0.0827092	0.242479	0.733029	-0.392549	0.557967	1.08623	0.675333	1.74712
GCST90032254	ASD	CAG-145 sp002320005 abundance in stool	Inverse variance weighted	7	-0.243799	0.245253	0.320188	-0.724495	0.236897	0.783645	0.484569	1.26731
GCST90032254	ASD	CAG-145 sp002320005 abundance in stool	Simple mode	7	0.234216	0.387035	0.567244	-0.524372	0.992803	1.26392	0.591927	2.69879
GCST90032254	ASD	CAG-145 sp002320005 abundance in stool	Weighted mode	7	0.245001	0.471411	0.621868	-0.678963	1.16897	1.27762	0.507143	3.21866
GCST90032377	ASD	Ezakiellaceae abundance in stool	MR Egger	12	0.232183	0.169281	0.20018	-0.0996071	0.563974	1.26135	0.905193	1.75764
GCST90032377	ASD	Ezakiellaceae abundance in stool	Weighted median	12	0.0469782	0.12886	0.715434	-0.205588	0.299544	1.0481	0.814169	1.34924
GCST90032377	ASD	Ezakiellaceae abundance in stool	Inverse variance weighted	12	0.0885124	0.094489	0.348888	-0.096686	0.273711	1.09255	0.907841	1.31483
GCST90032377	ASD	Ezakiellaceae abundance in stool	Simple mode	12	-0.00269578	0.198609	0.989413	-0.391969	0.386577	0.997308	0.675725	1.47193
GCST90032377	ASD	Ezakiellaceae abundance in stool	Weighted mode	12	0.0254355	0.169696	0.883566	-0.307169	0.35804	1.02576	0.735526	1.43052
GCST90032203	ASD	Bacillus abundance in stool	MR Egger	12	-0.69577	0.816549	0.414107	-2.29621	0.904667	0.498691	0.10064	2.47111
GCST90032203	ASD	Bacillus abundance in stool	Weighted median	12	-0.750774	0.40892	0.0663587	-1.55226	0.050709	0.472001	0.211769	1.05202
GCST90032203	ASD	Bacillus abundance in stool	Inverse variance weighted	12	-0.1182	0.346975	0.733361	-0.798271	0.561872	0.888518	0.450106	1.75395
GCST90032203	ASD	Bacillus abundance in stool	Simple mode	12	-0.886654	0.775327	0.277072	-2.4063	0.632987	0.412032	0.0901486	1.88323
GCST90032203	ASD	Bacillus abundance in stool	Weighted mode	12	-0.914938	0.660913	0.193689	-2.21033	0.38045	0.400541	0.109665	1.46294
GCST90032199	ASD	Bacillales A abundance in stool	MR Egger	11	1.72949	1.23682	0.195513	-0.694687	4.15366	5.63777	0.499231	63.6669
GCST90032199	ASD	Bacillales A abundance in stool	Weighted median	11	0.248609	0.569002	0.662168	-0.866635	1.36385	1.28224	0.420364	3.91123
GCST90032199	ASD	Bacillales A abundance in stool	Inverse variance weighted	11	-0.121611	0.53194	0.819166	-1.16421	0.92099	0.885493	0.312168	2.51178
GCST90032199	ASD	Bacillales A abundance in stool	Simple mode	11	0.512053	0.898028	0.581128	-1.24808	2.27219	1.66871	0.287055	9.7006
GCST90032199	ASD	Bacillales A abundance in stool	Weighted mode	11	0.706444	0.718738	0.348842	-0.702283	2.11517	2.02677	0.495453	8.291
GCST90032347	ASD	Dorea phocaeense abundance in stool	MR Egger	15	0.138239	0.298501	0.650943	-0.446823	0.723301	1.14825	0.639657	2.06123
GCST90032347	ASD	Dorea phocaeense abundance in stool	Weighted median	15	-0.096321	0.133168	0.469494	-0.357331	0.164689	0.908172	0.699541	1.17903
GCST90032347	ASD	Dorea phocaeense abundance in stool	Inverse variance weighted	15	-0.0423954	0.0974585	0.663555	-0.233414	0.148623	0.958491	0.791826	1.16024
GCST90032347	ASD	Dorea phocaeense abundance in stool	Simple mode	15	-0.250542	0.259572	0.350816	-0.759302	0.258218	0.778379	0.467993	1.29462
GCST90032347	ASD	Dorea phocaeense abundance in stool	Weighted mode	15	-0.255151	0.266876	0.355257	-0.778228	0.267926	0.774799	0.459219	1.30725
GCST90032191	ASD	Anaeromassilibacillus sp001305115 abundance in stool	MR Egger	16	-0.0449843	0.194563	0.820499	-0.426328	0.336359	0.956013	0.652902	1.39984
GCST90032191	ASD	Anaeromassilibacillus sp001305115 abundance in stool	Weighted median	16	-0.203973	0.1209	0.0915796	-0.440937	0.0329907	0.815484	0.643433	1.03354
GCST90032191	ASD	Anaeromassilibacillus sp001305115 abundance in stool	Inverse variance weighted	16	-0.0702751	0.086052	0.414124	-0.238937	0.098387	0.932137	0.787464	1.10339
GCST90032191	ASD	Anaeromassilibacillus sp001305115 abundance in stool	Simple mode	16	-0.237577	0.214675	0.285864	-0.65834	0.183186	0.788536	0.51771	1.20104
GCST90032191	ASD	Anaeromassilibacillus sp001305115 abundance in stool	Weighted mode	16	-0.259312	0.18436	0.179939	-0.620656	0.102033	0.771583	0.537591	1.10742
GCST90032593	ASD	UBA11471 sp000434215 abundance in stool	MR Egger	13	-0.178912	0.286611	0.545203	-0.74067	0.382846	0.836179	0.476794	1.46645
GCST90032593	ASD	UBA11471 sp000434215 abundance in stool	Weighted median	13	-0.306643	0.102508	0.00277707	-0.507559	-0.105727	0.735913	0.601963	0.899671
GCST90032593	ASD	UBA11471 sp000434215 abundance in stool	Inverse variance weighted	13	-0.167132	0.109804	0.127985	-0.382348	0.0480836	0.846088	0.682257	1.04926
GCST90032593	ASD	UBA11471 sp000434215 abundance in stool	Simple mode	13	-0.383122	0.174511	0.0485352	-0.725162	-0.0410807	0.68173	0.484246	0.959752
GCST90032593	ASD	UBA11471 sp000434215 abundance in stool	Weighted mode	13	-0.397485	0.199175	0.0691797	-0.787868	-0.00710236	0.672008	0.454814	0.992923
GCST90032375	ASD	Eubacterium R coprostanoligenes abundance in stool	MR Egger	15	0.283016	0.213868	0.208531	-0.136165	0.702198	1.32713	0.872698	2.01818
GCST90032375	ASD	Eubacterium R coprostanoligenes abundance in stool	Weighted median	15	0.208314	0.115861	0.0721844	-0.018775	0.435402	1.2316	0.9814	1.54558
GCST90032375	ASD	Eubacterium R coprostanoligenes abundance in stool	Inverse variance weighted	15	0.177383	0.0905343	0.050079	-6.44e-05	0.35483	1.19409	0.999936	1.42594
GCST90032375	ASD	Eubacterium R coprostanoligenes abundance in stool	Simple mode	15	0.187401	0.176752	0.306982	-0.159033	0.533834	1.20611	0.852968	1.70546
GCST90032375	ASD	Eubacterium R coprostanoligenes abundance in stool	Weighted mode	15	0.207178	0.14994	0.188706	-0.0867055	0.501061	1.2302	0.916947	1.65047
GCST90032265	ASD	CAG-245 abundance in stool	MR Egger	13	0.117199	0.121975	0.357273	-0.121871	0.35627	1.12434	0.885263	1.42799
GCST90032265	ASD	CAG-245 abundance in stool	Weighted median	13	0.0256452	0.0629673	0.683804	-0.0977708	0.149061	1.02598	0.906857	1.16074
GCST90032265	ASD	CAG-245 abundance in stool	Inverse variance weighted	13	-0.00801064	0.0503073	0.873484	-0.106613	0.0905916	0.992021	0.898874	1.09482
GCST90032265	ASD	CAG-245 abundance in stool	Simple mode	13	0.047007	0.0899524	0.610781	-0.1293	0.223314	1.04813	0.878711	1.25021
GCST90032265	ASD	CAG-245 abundance in stool	Weighted mode	13	0.0279263	0.0840436	0.745407	-0.136799	0.192652	1.02832	0.872145	1.21246
GCST90032232	ASD	Blautia A sp000285855 abundance in stool	MR Egger	10	-0.195505	0.341933	0.583184	-0.865693	0.474682	0.822419	0.42076	1.6075
GCST90032232	ASD	Blautia A sp000285855 abundance in stool	Weighted median	10	0.00253747	0.19201	0.989456	-0.373802	0.378877	1.00254	0.688113	1.46064
GCST90032232	ASD	Blautia A sp000285855 abundance in stool	Inverse variance weighted	10	-0.134361	0.131104	0.305438	-0.391325	0.122603	0.874274	0.67616	1.13044
GCST90032232	ASD	Blautia A sp000285855 abundance in stool	Simple mode	10	0.0407554	0.285351	0.889574	-0.518532	0.600043	1.0416	0.595394	1.8222
GCST90032232	ASD	Blautia A sp000285855 abundance in stool	Weighted mode	10	0.0316434	0.2965	0.91735	-0.549496	0.612783	1.03215	0.577241	1.84556
GCST90032278	ASD	CAG-448 sp000433415 abundance in stool	MR Egger	16	-0.121365	0.244331	0.627093	-0.600254	0.357524	0.885711	0.548672	1.42979
GCST90032278	ASD	CAG-448 sp000433415 abundance in stool	Weighted median	16	0.000557498	0.123091	0.996386	-0.2407	0.241815	1.00056	0.786077	1.27356
GCST90032278	ASD	CAG-448 sp000433415 abundance in stool	Inverse variance weighted	16	-0.0277882	0.0993961	0.779807	-0.222605	0.167028	0.972594	0.800431	1.18179
GCST90032278	ASD	CAG-448 sp000433415 abundance in stool	Simple mode	16	-0.0122763	0.213544	0.954915	-0.430822	0.40627	0.987799	0.649974	1.50121
GCST90032278	ASD	CAG-448 sp000433415 abundance in stool	Weighted mode	16	-0.0122763	0.192284	0.949937	-0.389153	0.3646	0.987799	0.677631	1.43994
GCST90032251	ASD	CAG-1031 abundance in stool	MR Egger	16	0.0583883	0.0911621	0.532199	-0.120289	0.237066	1.06013	0.886664	1.26752
GCST90032251	ASD	CAG-1031 abundance in stool	Weighted median	16	0.0384563	0.0568576	0.498811	-0.0729846	0.149897	1.03921	0.929615	1.16171
GCST90032251	ASD	CAG-1031 abundance in stool	Inverse variance weighted	16	0.0383747	0.0430615	0.372843	-0.0460258	0.122775	1.03912	0.955017	1.13063
GCST90032251	ASD	CAG-1031 abundance in stool	Simple mode	16	0.0477946	0.0918925	0.610575	-0.132315	0.227904	1.04896	0.876065	1.25596
GCST90032251	ASD	CAG-1031 abundance in stool	Weighted mode	16	0.0463674	0.0830215	0.584745	-0.116355	0.209089	1.04746	0.890159	1.23256
GCST90032295	ASD	CAG-698 abundance in stool	MR Egger	21	0.104414	0.169262	0.544638	-0.22734	0.436168	1.11006	0.79665	1.54677
GCST90032295	ASD	CAG-698 abundance in stool	Weighted median	21	-0.0881157	0.0983141	0.37011	-0.280811	0.10458	0.915655	0.755171	1.11024
GCST90032295	ASD	CAG-698 abundance in stool	Inverse variance weighted	21	-0.0429391	0.0823311	0.601989	-0.204308	0.11843	0.95797	0.815211	1.12573
GCST90032295	ASD	CAG-698 abundance in stool	Simple mode	21	-0.274875	0.171931	0.125557	-0.61186	0.0621112	0.759667	0.542341	1.06408
GCST90032295	ASD	CAG-698 abundance in stool	Weighted mode	21	-0.0447894	0.139413	0.751338	-0.318039	0.22846	0.956199	0.727575	1.25666
GCST90032310	ASD	CAG-884 abundance in stool	MR Egger	13	-0.00435197	0.13282	0.974448	-0.26468	0.255976	0.995657	0.767451	1.29172
GCST90032310	ASD	CAG-884 abundance in stool	Weighted median	13	0.0369104	0.0793433	0.641789	-0.118602	0.192423	1.0376	0.888161	1.21218
GCST90032310	ASD	CAG-884 abundance in stool	Inverse variance weighted	13	0.0322963	0.0565619	0.568007	-0.0785651	0.143158	1.03282	0.924442	1.15391
GCST90032310	ASD	CAG-884 abundance in stool	Simple mode	13	0.0348149	0.124425	0.78439	-0.209057	0.278687	1.03543	0.811349	1.32139
GCST90032310	ASD	CAG-884 abundance in stool	Weighted mode	13	0.0781822	0.116113	0.513498	-0.149399	0.305763	1.08132	0.861225	1.35766
GCST90032466	ASD	Leuconostoc abundance in stool	MR Egger	15	-0.108554	0.148057	0.476454	-0.398745	0.181637	0.89713	0.671162	1.19918
GCST90032466	ASD	Leuconostoc abundance in stool	Weighted median	15	-0.0175739	0.0899676	0.84513	-0.19391	0.158763	0.98258	0.823732	1.17206
GCST90032466	ASD	Leuconostoc abundance in stool	Inverse variance weighted	15	0.0258498	0.0685516	0.70611	-0.108511	0.160211	1.02619	0.897169	1.17376
GCST90032466	ASD	Leuconostoc abundance in stool	Simple mode	15	0.0362341	0.147728	0.809802	-0.253313	0.325781	1.0369	0.776225	1.38511
GCST90032466	ASD	Leuconostoc abundance in stool	Weighted mode	15	-0.0356732	0.135903	0.796767	-0.302044	0.230698	0.964956	0.739306	1.25948
GCST90032462	ASD	Lentimicrobiaceae abundance in stool	MR Egger	14	-0.964573	0.732598	0.212549	-2.40046	0.471318	0.381146	0.0906758	1.6021
GCST90032462	ASD	Lentimicrobiaceae abundance in stool	Weighted median	14	0.135404	0.261537	0.604652	-0.37721	0.648017	1.145	0.685772	1.91175
GCST90032462	ASD	Lentimicrobiaceae abundance in stool	Inverse variance weighted	14	0.155548	0.240828	0.518352	-0.316476	0.627572	1.1683	0.728713	1.87306
GCST90032462	ASD	Lentimicrobiaceae abundance in stool	Simple mode	14	0.0883645	0.446713	0.846253	-0.787193	0.963922	1.09239	0.455121	2.62196
GCST90032462	ASD	Lentimicrobiaceae abundance in stool	Weighted mode	14	0.129946	0.394259	0.746955	-0.642801	0.902694	1.13877	0.525817	2.46624
GCST90032181	ASD	Actinomycetales abundance in stool	MR Egger	9	0.0405153	0.233565	0.867196	-0.417272	0.498303	1.04135	0.658842	1.64593
GCST90032181	ASD	Actinomycetales abundance in stool	Weighted median	9	-0.0935315	0.107753	0.385386	-0.304728	0.117665	0.910709	0.737324	1.12487
GCST90032181	ASD	Actinomycetales abundance in stool	Inverse variance weighted	9	0.026382	0.093521	0.777869	-0.156919	0.209683	1.02673	0.854773	1.23329
GCST90032181	ASD	Actinomycetales abundance in stool	Simple mode	9	-0.0869107	0.162892	0.608156	-0.40618	0.232359	0.916759	0.66619	1.26157
GCST90032181	ASD	Actinomycetales abundance in stool	Weighted mode	9	-0.0828336	0.114734	0.490878	-0.307712	0.142045	0.920504	0.735127	1.15263
GCST90032430	ASD	Holdemania massiliensis abundance in stool	MR Egger	18	0.152092	0.179934	0.410423	-0.200577	0.504762	1.16427	0.818258	1.65659
GCST90032430	ASD	Holdemania massiliensis abundance in stool	Weighted median	18	-0.0475853	0.0772456	0.537877	-0.198987	0.103816	0.953529	0.819561	1.1094
GCST90032430	ASD	Holdemania massiliensis abundance in stool	Inverse variance weighted	18	-0.0331438	0.0578026	0.566376	-0.146437	0.0801493	0.967399	0.86378	1.08345
GCST90032430	ASD	Holdemania massiliensis abundance in stool	Simple mode	18	-0.0636303	0.11941	0.601018	-0.297673	0.170413	0.938352	0.742544	1.18579
GCST90032430	ASD	Holdemania massiliensis abundance in stool	Weighted mode	18	-0.0636303	0.110445	0.572078	-0.280102	0.152842	0.938352	0.755706	1.16514
GCST90032327	ASD	Clostridium saudiense abundance in stool	MR Egger	14	0.141819	0.171856	0.425347	-0.195018	0.478657	1.15237	0.82282	1.6139
GCST90032327	ASD	Clostridium saudiense abundance in stool	Weighted median	14	0.112244	0.0715823	0.116872	-0.0280576	0.252545	1.11879	0.972332	1.2873
GCST90032327	ASD	Clostridium saudiense abundance in stool	Inverse variance weighted	14	0.0318448	0.0526899	0.54559	-0.0714274	0.135117	1.03236	0.931064	1.14467
GCST90032327	ASD	Clostridium saudiense abundance in stool	Simple mode	14	0.115621	0.115247	0.334055	-0.110264	0.341506	1.12257	0.895598	1.40706
GCST90032327	ASD	Clostridium saudiense abundance in stool	Weighted mode	14	0.112931	0.092758	0.245061	-0.0688749	0.294736	1.11955	0.933443	1.34277
GCST90032505	ASD	Pararhizobium abundance in stool	MR Egger	17	0.163902	0.425825	0.705712	-0.670716	0.99852	1.1781	0.511342	2.71426
GCST90032505	ASD	Pararhizobium abundance in stool	Weighted median	17	-0.35387	0.29387	0.228523	-0.929856	0.222115	0.701966	0.394611	1.24872
GCST90032505	ASD	Pararhizobium abundance in stool	Inverse variance weighted	17	-0.292247	0.207299	0.158602	-0.698553	0.114058	0.746584	0.497304	1.12082
GCST90032505	ASD	Pararhizobium abundance in stool	Simple mode	17	-0.820117	0.629046	0.210767	-2.05305	0.412814	0.44038	0.128343	1.51106
GCST90032505	ASD	Pararhizobium abundance in stool	Weighted mode	17	-0.958181	0.631809	0.148883	-2.19653	0.280163	0.38359	0.111189	1.32335
GCST90032279	ASD	CAG-448 sp003150135 abundance in stool	MR Egger	13	-0.0872214	0.224575	0.705143	-0.527388	0.352945	0.916474	0.590144	1.42325
GCST90032279	ASD	CAG-448 sp003150135 abundance in stool	Weighted median	13	-0.00858715	0.0836701	0.918256	-0.172581	0.155406	0.99145	0.841491	1.16813
GCST90032279	ASD	CAG-448 sp003150135 abundance in stool	Inverse variance weighted	13	-0.0266546	0.082144	0.74557	-0.187657	0.134348	0.973697	0.828899	1.14379
GCST90032279	ASD	CAG-448 sp003150135 abundance in stool	Simple mode	13	0.145338	0.177519	0.428906	-0.202599	0.493276	1.15643	0.816606	1.63767
GCST90032279	ASD	CAG-448 sp003150135 abundance in stool	Weighted mode	13	0.120175	0.163974	0.4777	-0.201215	0.441565	1.12769	0.817736	1.55514
GCST90032421	ASD	Gordonibacter abundance in stool	MR Egger	15	0.0787238	0.27558	0.779635	-0.461414	0.618861	1.08191	0.630392	1.85681
GCST90032421	ASD	Gordonibacter abundance in stool	Weighted median	15	0.00369393	0.106778	0.972403	-0.205592	0.21298	1.0037	0.814165	1.23736
GCST90032421	ASD	Gordonibacter abundance in stool	Inverse variance weighted	15	0.117667	0.0869895	0.176167	-0.0528328	0.288166	1.12487	0.948539	1.33398
GCST90032421	ASD	Gordonibacter abundance in stool	Simple mode	15	-0.0915847	0.222708	0.687128	-0.528093	0.344923	0.912484	0.589729	1.41188
GCST90032421	ASD	Gordonibacter abundance in stool	Weighted mode	15	-0.107181	0.216619	0.628423	-0.531753	0.317392	0.898363	0.587574	1.37354
GCST90032178	ASD	Acidobacteriales abundance in stool	MR Egger	14	-0.305702	0.771312	0.698811	-1.81747	1.20607	0.736606	0.162435	3.34033
GCST90032178	ASD	Acidobacteriales abundance in stool	Weighted median	14	-0.361677	0.398411	0.363984	-1.14256	0.419208	0.696507	0.319001	1.52076
GCST90032178	ASD	Acidobacteriales abundance in stool	Inverse variance weighted	14	-0.165033	0.294415	0.575108	-0.742087	0.412021	0.847866	0.476119	1.50987
GCST90032178	ASD	Acidobacteriales abundance in stool	Simple mode	14	-0.582043	0.673632	0.403229	-1.90236	0.738277	0.558756	0.149216	2.09233
GCST90032178	ASD	Acidobacteriales abundance in stool	Weighted mode	14	-0.653185	0.557347	0.262247	-1.74559	0.439216	0.520386	0.174543	1.55149
GCST90032563	ASD	Sporomusales abundance in stool	MR Egger	11	0.70346	0.653286	0.309584	-0.57698	1.9839	2.02073	0.561592	7.27105
GCST90032563	ASD	Sporomusales abundance in stool	Weighted median	11	0.182906	0.325537	0.574212	-0.455146	0.820958	1.2007	0.634355	2.27268
GCST90032563	ASD	Sporomusales abundance in stool	Inverse variance weighted	11	-0.0167132	0.344227	0.961276	-0.691398	0.657972	0.983426	0.500875	1.93087
GCST90032563	ASD	Sporomusales abundance in stool	Simple mode	11	0.0493143	0.56924	0.932674	-1.0664	1.16502	1.05055	0.344247	3.206
GCST90032563	ASD	Sporomusales abundance in stool	Weighted mode	11	0.26743	0.396374	0.515167	-0.509463	1.04432	1.3066	0.600818	2.84148
GCST90032302	ASD	CAG-83 sp000435555 abundance in stool	MR Egger	12	-0.2646	0.162987	0.135558	-0.584054	0.054854	0.767513	0.557633	1.05639
GCST90032302	ASD	CAG-83 sp000435555 abundance in stool	Weighted median	12	-0.0226779	0.0564276	0.687763	-0.133276	0.0879203	0.977577	0.875223	1.0919
GCST90032302	ASD	CAG-83 sp000435555 abundance in stool	Inverse variance weighted	12	-0.0433526	0.0454974	0.340662	-0.132528	0.0458223	0.957574	0.875879	1.04689
GCST90032302	ASD	CAG-83 sp000435555 abundance in stool	Simple mode	12	-0.0170609	0.10241	0.870712	-0.217784	0.183662	0.983084	0.804299	1.20161
GCST90032302	ASD	CAG-83 sp000435555 abundance in stool	Weighted mode	12	-0.0107539	0.0989383	0.915403	-0.204673	0.183165	0.989304	0.814914	1.20101
GCST90032392	ASD	Fibrobacteraceae abundance in stool	MR Egger	12	-1.63557	0.965719	0.121202	-3.52838	0.257236	0.194841	0.0293524	1.29335
GCST90032392	ASD	Fibrobacteraceae abundance in stool	Weighted median	12	-1.16569	0.455615	0.0105128	-2.05869	-0.272681	0.311709	0.127621	0.761336
GCST90032392	ASD	Fibrobacteraceae abundance in stool	Inverse variance weighted	12	-0.725803	0.386311	0.0602709	-1.48297	0.0313658	0.483936	0.226962	1.03186
GCST90032392	ASD	Fibrobacteraceae abundance in stool	Simple mode	12	-1.52874	0.741703	0.063742	-2.98248	-0.0750021	0.216809	0.0506672	0.927742
GCST90032392	ASD	Fibrobacteraceae abundance in stool	Weighted mode	12	-1.49484	0.757024	0.0739452	-2.97861	-0.0110725	0.224285	0.0508637	0.988989
GCST90032231	ASD	Bin127 abundance in stool	MR Egger	11	0.586105	0.591568	0.347689	-0.573369	1.74558	1.79697	0.563623	5.72922
GCST90032231	ASD	Bin127 abundance in stool	Weighted median	11	-0.0385195	0.233442	0.868938	-0.496065	0.419026	0.962213	0.608922	1.52048
GCST90032231	ASD	Bin127 abundance in stool	Inverse variance weighted	11	-0.0419834	0.185006	0.820478	-0.404594	0.320628	0.958886	0.667247	1.37799
GCST90032231	ASD	Bin127 abundance in stool	Simple mode	11	-0.247015	0.360278	0.508532	-0.953161	0.45913	0.781129	0.385521	1.5827
GCST90032231	ASD	Bin127 abundance in stool	Weighted mode	11	-0.204924	0.366374	0.588244	-0.923017	0.513169	0.814709	0.397319	1.67058
GCST90032513	ASD	Poseidoniaceae abundance in stool	MR Egger	15	0.336783	0.543456	0.54616	-0.728391	1.40196	1.40044	0.482685	4.06314
GCST90032513	ASD	Poseidoniaceae abundance in stool	Weighted median	15	0.0684247	0.290207	0.813604	-0.500381	0.637231	1.07082	0.606299	1.89124
GCST90032513	ASD	Poseidoniaceae abundance in stool	Inverse variance weighted	15	0.335559	0.217094	0.12218	-0.0899442	0.761063	1.39872	0.913982	2.14055
GCST90032513	ASD	Poseidoniaceae abundance in stool	Simple mode	15	0.0854938	0.565338	0.881955	-1.02257	1.19356	1.08925	0.35967	3.29879
GCST90032513	ASD	Poseidoniaceae abundance in stool	Weighted mode	15	-0.00108893	0.532783	0.998398	-1.04534	1.04317	0.998912	0.351571	2.83819
GCST90032528	ASD	Provencibacterium abundance in stool	MR Egger	12	-0.296322	0.312281	0.365042	-0.908393	0.31575	0.743548	0.403172	1.37129
GCST90032528	ASD	Provencibacterium abundance in stool	Weighted median	12	0.0151326	0.12535	0.903911	-0.230554	0.260819	1.01525	0.794093	1.29799
GCST90032528	ASD	Provencibacterium abundance in stool	Inverse variance weighted	12	0.0177963	0.0887931	0.841149	-0.156238	0.191831	1.01796	0.855355	1.21147
GCST90032528	ASD	Provencibacterium abundance in stool	Simple mode	12	0.0224644	0.193764	0.909792	-0.357312	0.402241	1.02272	0.699554	1.49517
GCST90032528	ASD	Provencibacterium abundance in stool	Weighted mode	12	-0.00571975	0.175368	0.974565	-0.349442	0.338002	0.994297	0.705082	1.40214
GCST90032245	ASD	Brevibacillaceae abundance in stool	MR Egger	13	-0.36135	0.480317	0.467655	-1.30277	0.580071	0.696735	0.271778	1.78617
GCST90032245	ASD	Brevibacillaceae abundance in stool	Weighted median	13	0.451658	0.276844	0.102795	-0.0909566	0.994273	1.57091	0.913057	2.70276
GCST90032245	ASD	Brevibacillaceae abundance in stool	Inverse variance weighted	13	0.285387	0.210971	0.176141	-0.128115	0.698889	1.33028	0.879752	2.01152
GCST90032245	ASD	Brevibacillaceae abundance in stool	Simple mode	13	0.64374	0.418918	0.150312	-0.177339	1.46482	1.90359	0.837495	4.32676
GCST90032245	ASD	Brevibacillaceae abundance in stool	Weighted mode	13	0.607204	0.387742	0.143326	-0.15277	1.36718	1.83529	0.858327	3.92426
GCST90032526	ASD	Proteus abundance in stool	MR Egger	21	0.0143058	0.20031	0.943811	-0.378301	0.406913	1.01441	0.685024	1.50217
GCST90032526	ASD	Proteus abundance in stool	Weighted median	21	0.0161805	0.133529	0.903552	-0.245537	0.277898	1.01631	0.782284	1.32035
GCST90032526	ASD	Proteus abundance in stool	Inverse variance weighted	21	-0.0520793	0.093896	0.579135	-0.236116	0.131957	0.949254	0.789689	1.14106
GCST90032526	ASD	Proteus abundance in stool	Simple mode	21	0.0997364	0.253559	0.698226	-0.397239	0.596712	1.10488	0.672173	1.81614
GCST90032526	ASD	Proteus abundance in stool	Weighted mode	21	0.143182	0.232594	0.545108	-0.312701	0.599065	1.15394	0.731468	1.82042
GCST90032374	ASD	Eubacterium Q abundance in stool	MR Egger	21	-0.213155	0.304377	0.492227	-0.809734	0.383424	0.808031	0.444976	1.4673
GCST90032374	ASD	Eubacterium Q abundance in stool	Weighted median	21	-0.0854589	0.211351	0.685959	-0.499708	0.32879	0.918091	0.606708	1.38929
GCST90032374	ASD	Eubacterium Q abundance in stool	Inverse variance weighted	21	-0.0871262	0.156336	0.577322	-0.393545	0.219292	0.916561	0.674661	1.2452
GCST90032374	ASD	Eubacterium Q abundance in stool	Simple mode	21	0.293185	0.414215	0.487232	-0.518676	1.10505	1.34069	0.595308	3.01936
GCST90032374	ASD	Eubacterium Q abundance in stool	Weighted mode	21	-0.186104	0.365226	0.615938	-0.901946	0.529739	0.830188	0.405779	1.69849
GCST90032349	ASD	DTU024 sp002411105 abundance in stool	MR Egger	12	0.410336	0.459187	0.392526	-0.48967	1.31034	1.50732	0.612829	3.70744
GCST90032349	ASD	DTU024 sp002411105 abundance in stool	Weighted median	12	-0.212257	0.206675	0.304414	-0.61734	0.192825	0.808756	0.539378	1.21267
GCST90032349	ASD	DTU024 sp002411105 abundance in stool	Inverse variance weighted	12	-0.174045	0.155262	0.262298	-0.478359	0.130269	0.840259	0.6198	1.13913
GCST90032349	ASD	DTU024 sp002411105 abundance in stool	Simple mode	12	-0.199287	0.346331	0.576587	-0.878096	0.479523	0.819315	0.415573	1.6153
GCST90032349	ASD	DTU024 sp002411105 abundance in stool	Weighted mode	12	-0.211518	0.334497	0.54008	-0.867132	0.444095	0.809354	0.420155	1.55908
GCST90032368	ASD	Erysipelatoclostridiaceae abundance in stool	MR Egger	12	-0.130971	0.203672	0.534658	-0.530169	0.268226	0.877243	0.588506	1.30764
GCST90032368	ASD	Erysipelatoclostridiaceae abundance in stool	Weighted median	12	0.025536	0.110025	0.816466	-0.190113	0.241185	1.02586	0.826866	1.27276
GCST90032368	ASD	Erysipelatoclostridiaceae abundance in stool	Inverse variance weighted	12	0.0774606	0.0788504	0.325915	-0.0770862	0.232007	1.08054	0.92581	1.26113
GCST90032368	ASD	Erysipelatoclostridiaceae abundance in stool	Simple mode	12	0.271566	0.195846	0.193014	-0.112293	0.655425	1.31202	0.893782	1.92596
GCST90032368	ASD	Erysipelatoclostridiaceae abundance in stool	Weighted mode	12	-0.0109044	0.140564	0.939558	-0.28641	0.264601	0.989155	0.750955	1.30291
GCST90032546	ASD	RUG472 sp900319345 abundance in stool	MR Egger	9	-0.59468	0.378743	0.160373	-1.33702	0.147655	0.551739	0.262628	1.15911
GCST90032546	ASD	RUG472 sp900319345 abundance in stool	Weighted median	9	-0.140432	0.198256	0.478737	-0.529015	0.24815	0.868983	0.589185	1.28165
GCST90032546	ASD	RUG472 sp900319345 abundance in stool	Inverse variance weighted	9	0.0027319	0.193911	0.988759	-0.377333	0.382797	1.00274	0.685688	1.46638
GCST90032546	ASD	RUG472 sp900319345 abundance in stool	Simple mode	9	-0.125579	0.299659	0.686189	-0.71291	0.461752	0.881986	0.490216	1.58685
GCST90032546	ASD	RUG472 sp900319345 abundance in stool	Weighted mode	9	-0.140836	0.261787	0.605231	-0.653939	0.372267	0.868632	0.519994	1.45102
GCST90032228	ASD	Bifidobacterium pseudocatenulatum abundance in stool	MR Egger	9	-0.081765	0.108343	0.475057	-0.294117	0.130588	0.921489	0.745189	1.1395
GCST90032228	ASD	Bifidobacterium pseudocatenulatum abundance in stool	Weighted median	9	0.0111497	0.066829	0.867496	-0.119835	0.142135	1.01121	0.887067	1.15273
GCST90032228	ASD	Bifidobacterium pseudocatenulatum abundance in stool	Inverse variance weighted	9	0.0219785	0.0503158	0.662248	-0.0766405	0.120598	1.02222	0.926223	1.12817
GCST90032228	ASD	Bifidobacterium pseudocatenulatum abundance in stool	Simple mode	9	0.0362543	0.0895897	0.696324	-0.139341	0.21185	1.03692	0.869931	1.23596
GCST90032228	ASD	Bifidobacterium pseudocatenulatum abundance in stool	Weighted mode	9	0.0218562	0.0792803	0.789779	-0.133533	0.177246	1.0221	0.874998	1.19392
GCST90032574	ASD	Syntrophorhabdia abundance in stool	MR Egger	10	0.516388	0.7858	0.529533	-1.02378	2.05655	1.67596	0.359235	7.81899
GCST90032574	ASD	Syntrophorhabdia abundance in stool	Weighted median	10	-0.0676937	0.336062	0.840361	-0.726375	0.590988	0.934547	0.483659	1.80577
GCST90032574	ASD	Syntrophorhabdia abundance in stool	Inverse variance weighted	10	0.0042177	0.252411	0.986668	-0.490508	0.498943	1.00423	0.612316	1.64698
GCST90032574	ASD	Syntrophorhabdia abundance in stool	Simple mode	10	-0.525274	0.595206	0.400459	-1.69188	0.64133	0.591393	0.184173	1.89901
GCST90032574	ASD	Syntrophorhabdia abundance in stool	Weighted mode	10	-0.485376	0.601242	0.440312	-1.66381	0.693058	0.615465	0.189416	1.99982
GCST90032519	ASD	Prevotella sp000436915 abundance in stool	MR Egger	14	0.0682298	0.128484	0.605083	-0.183599	0.320059	1.07061	0.832269	1.37721
GCST90032519	ASD	Prevotella sp000436915 abundance in stool	Weighted median	14	0.0931666	0.070611	0.187024	-0.045231	0.231564	1.09764	0.955777	1.26057
GCST90032519	ASD	Prevotella sp000436915 abundance in stool	Inverse variance weighted	14	0.101048	0.0578858	0.0808736	-0.0124084	0.214504	1.10633	0.987668	1.23925
GCST90032519	ASD	Prevotella sp000436915 abundance in stool	Simple mode	14	0.0889524	0.108488	0.427033	-0.123683	0.301588	1.09303	0.88366	1.352
GCST90032519	ASD	Prevotella sp000436915 abundance in stool	Weighted mode	14	0.0796528	0.0961309	0.422291	-0.108764	0.268069	1.08291	0.896942	1.30744
GCST90032454	ASD	Lactobacillus B ruminis abundance in stool	MR Egger	15	0.0388245	0.144246	0.792035	-0.243897	0.321546	1.03959	0.783568	1.37926
GCST90032454	ASD	Lactobacillus B ruminis abundance in stool	Weighted median	15	-0.126137	0.0747596	0.0915588	-0.272666	0.020392	0.881494	0.761347	1.0206
GCST90032454	ASD	Lactobacillus B ruminis abundance in stool	Inverse variance weighted	15	-0.0246045	0.0721972	0.733257	-0.166111	0.116902	0.975696	0.846952	1.12401
GCST90032454	ASD	Lactobacillus B ruminis abundance in stool	Simple mode	15	-0.175632	0.13565	0.216356	-0.441506	0.0902424	0.838927	0.643067	1.09444
GCST90032454	ASD	Lactobacillus B ruminis abundance in stool	Weighted mode	15	-0.156324	0.104895	0.15833	-0.361919	0.0492697	0.855282	0.696339	1.0505
GCST90032447	ASD	Klebsiella abundance in stool	MR Egger	26	-0.0489977	0.110101	0.66029	-0.264796	0.166801	0.952183	0.767362	1.18152
GCST90032447	ASD	Klebsiella abundance in stool	Weighted median	26	-0.0917637	0.0747402	0.219534	-0.238255	0.0547271	0.912321	0.788002	1.05625
GCST90032447	ASD	Klebsiella abundance in stool	Inverse variance weighted	26	-0.0355903	0.0570951	0.533053	-0.147497	0.076316	0.965036	0.862865	1.0793
GCST90032447	ASD	Klebsiella abundance in stool	Simple mode	26	-0.160817	0.157431	0.316798	-0.469382	0.147748	0.851448	0.625388	1.15922
GCST90032447	ASD	Klebsiella abundance in stool	Weighted mode	26	-0.189869	0.170026	0.274736	-0.52312	0.143381	0.827067	0.592669	1.15417
GCST90032478	ASD	Methanobrevibacter B abundance in stool	MR Egger	14	-0.255846	0.345483	0.47321	-0.932993	0.421301	0.774261	0.393375	1.52394
GCST90032478	ASD	Methanobrevibacter B abundance in stool	Weighted median	14	-0.102669	0.179235	0.566769	-0.45397	0.248632	0.902426	0.635102	1.28227
GCST90032478	ASD	Methanobrevibacter B abundance in stool	Inverse variance weighted	14	-0.0508224	0.12657	0.688025	-0.298899	0.197254	0.950447	0.741634	1.21805
GCST90032478	ASD	Methanobrevibacter B abundance in stool	Simple mode	14	-0.30536	0.300336	0.327834	-0.894019	0.2833	0.736858	0.409009	1.3275
GCST90032478	ASD	Methanobrevibacter B abundance in stool	Weighted mode	14	-0.218648	0.252605	0.402415	-0.713754	0.276457	0.803604	0.489802	1.31845
GCST90032293	ASD	CAG-590 sp000431135 abundance in stool	MR Egger	22	0.00213205	0.170531	0.990149	-0.332108	0.336372	1.00213	0.71741	1.39986
GCST90032293	ASD	CAG-590 sp000431135 abundance in stool	Weighted median	22	0.0701274	0.106089	0.508598	-0.137808	0.278063	1.07264	0.871266	1.32057
GCST90032293	ASD	CAG-590 sp000431135 abundance in stool	Inverse variance weighted	22	0.0442385	0.0720263	0.539084	-0.0969332	0.18541	1.04523	0.907617	1.20371
GCST90032293	ASD	CAG-590 sp000431135 abundance in stool	Simple mode	22	0.078489	0.172671	0.654092	-0.259947	0.416925	1.08165	0.771093	1.51729
GCST90032293	ASD	CAG-590 sp000431135 abundance in stool	Weighted mode	22	0.0737491	0.13914	0.601649	-0.198966	0.346464	1.07654	0.819578	1.41406
GCST90032297	ASD	CAG-776 abundance in stool	MR Egger	20	0.163009	0.102103	0.12778	-0.0371128	0.36313	1.17705	0.963567	1.43782
GCST90032297	ASD	CAG-776 abundance in stool	Weighted median	20	-0.00141062	0.0650199	0.982691	-0.12885	0.126028	0.99859	0.879106	1.13431
GCST90032297	ASD	CAG-776 abundance in stool	Inverse variance weighted	20	-0.0355073	0.046244	0.442591	-0.126146	0.0551309	0.965116	0.881487	1.05668
GCST90032297	ASD	CAG-776 abundance in stool	Simple mode	20	0.012682	0.100279	0.900691	-0.183865	0.209229	1.01276	0.832048	1.23273
GCST90032297	ASD	CAG-776 abundance in stool	Weighted mode	20	0.00495175	0.0909646	0.957156	-0.173339	0.183242	1.00496	0.840853	1.20111
GCST90032582	ASD	Thermoprotei abundance in stool	MR Egger	10	0.458423	0.670852	0.51369	-0.856447	1.77329	1.58158	0.424668	5.89022
GCST90032582	ASD	Thermoprotei abundance in stool	Weighted median	10	0.604516	0.347553	0.0819737	-0.0766887	1.28572	1.83037	0.926178	3.61727
GCST90032582	ASD	Thermoprotei abundance in stool	Inverse variance weighted	10	0.272568	0.305773	0.372711	-0.326747	0.871883	1.31333	0.721266	2.39141
GCST90032582	ASD	Thermoprotei abundance in stool	Simple mode	10	0.678989	0.490759	0.199846	-0.282899	1.64088	1.97188	0.753596	5.15969
GCST90032582	ASD	Thermoprotei abundance in stool	Weighted mode	10	0.628993	0.405653	0.155418	-0.166087	1.42407	1.87572	0.846972	4.15401
GCST90032480	ASD	Monoglobaceae abundance in stool	MR Egger	14	0.0435784	0.152634	0.780122	-0.255583	0.34274	1.04454	0.774465	1.4088
GCST90032480	ASD	Monoglobaceae abundance in stool	Weighted median	14	0.0349818	0.0884753	0.692559	-0.13843	0.208393	1.0356	0.870724	1.2317
GCST90032480	ASD	Monoglobaceae abundance in stool	Inverse variance weighted	14	-0.0144353	0.0645934	0.823162	-0.141038	0.112168	0.985668	0.868456	1.1187
GCST90032480	ASD	Monoglobaceae abundance in stool	Simple mode	14	0.0210132	0.136236	0.879789	-0.24601	0.288036	1.02124	0.781914	1.33381
GCST90032480	ASD	Monoglobaceae abundance in stool	Weighted mode	14	0.064283	0.116425	0.59022	-0.163911	0.292477	1.06639	0.848818	1.33974
GCST90032386	ASD	Faecalicatena sp002397985 abundance in stool	MR Egger	14	-0.102948	0.401847	0.802145	-0.890568	0.684672	0.902174	0.410422	1.98312
GCST90032386	ASD	Faecalicatena sp002397985 abundance in stool	Weighted median	14	-0.342854	0.216081	0.112583	-0.766373	0.0806649	0.709742	0.464695	1.08401
GCST90032386	ASD	Faecalicatena sp002397985 abundance in stool	Inverse variance weighted	14	-0.169175	0.178764	0.343966	-0.519552	0.181203	0.844361	0.594787	1.19866
GCST90032386	ASD	Faecalicatena sp002397985 abundance in stool	Simple mode	14	-0.385837	0.343448	0.281576	-1.05899	0.28732	0.679881	0.346804	1.33285
GCST90032386	ASD	Faecalicatena sp002397985 abundance in stool	Weighted mode	14	-0.429172	0.339303	0.228126	-1.09421	0.235863	0.651048	0.334805	1.266
GCST90032260	ASD	CAG-177 sp003538135 abundance in stool	MR Egger	16	-0.0197265	0.109015	0.858999	-0.233396	0.193943	0.980467	0.79184	1.21403
GCST90032260	ASD	CAG-177 sp003538135 abundance in stool	Weighted median	16	0.0216429	0.0693794	0.755078	-0.114341	0.157626	1.02188	0.891954	1.17073
GCST90032260	ASD	CAG-177 sp003538135 abundance in stool	Inverse variance weighted	16	0.040588	0.0497723	0.414802	-0.0569658	0.138142	1.04142	0.944626	1.14814
GCST90032260	ASD	CAG-177 sp003538135 abundance in stool	Simple mode	16	0.016687	0.107635	0.878862	-0.194277	0.227651	1.01683	0.823429	1.25565
GCST90032260	ASD	CAG-177 sp003538135 abundance in stool	Weighted mode	16	0.016687	0.0967153	0.865321	-0.172875	0.206249	1.01683	0.841243	1.22906
GCST90032584	ASD	TMED109 abundance in stool	MR Egger	15	0.360103	0.361468	0.337325	-0.348375	1.06858	1.43348	0.705834	2.91125
GCST90032584	ASD	TMED109 abundance in stool	Weighted median	15	-0.121143	0.179003	0.498554	-0.471988	0.229702	0.885907	0.623761	1.25823
GCST90032584	ASD	TMED109 abundance in stool	Inverse variance weighted	15	-0.183381	0.126175	0.146117	-0.430685	0.0639227	0.832451	0.650063	1.06601
GCST90032584	ASD	TMED109 abundance in stool	Simple mode	15	-0.387779	0.332497	0.262992	-1.03947	0.263916	0.678563	0.353641	1.30202
GCST90032584	ASD	TMED109 abundance in stool	Weighted mode	15	0.221542	0.286384	0.452042	-0.33977	0.782854	1.248	0.711934	2.18771
GCST90032436	ASD	Intestinimonas massiliensis abundance in stool	MR Egger	12	0.562615	0.355774	0.144872	-0.134702	1.25993	1.75526	0.873976	3.52518
GCST90032436	ASD	Intestinimonas massiliensis abundance in stool	Weighted median	12	-0.136264	0.161641	0.399227	-0.45308	0.180552	0.872612	0.635667	1.19788
GCST90032436	ASD	Intestinimonas massiliensis abundance in stool	Inverse variance weighted	12	0.0019553	0.119437	0.986938	-0.232141	0.236052	1.00196	0.792834	1.26624
GCST90032436	ASD	Intestinimonas massiliensis abundance in stool	Simple mode	12	-0.211858	0.265901	0.44245	-0.733024	0.309307	0.809079	0.480454	1.36248
GCST90032436	ASD	Intestinimonas massiliensis abundance in stool	Weighted mode	12	-0.192222	0.236721	0.434002	-0.656195	0.271752	0.825124	0.518822	1.31226
GCST90032372	ASD	Eubacterium F sp000434115 abundance in stool	MR Egger	17	-0.138226	0.115806	0.251172	-0.365207	0.0887544	0.870902	0.694053	1.09281
GCST90032372	ASD	Eubacterium F sp000434115 abundance in stool	Weighted median	17	-0.0400294	0.0621851	0.519761	-0.161912	0.0818533	0.960761	0.850516	1.0853
GCST90032372	ASD	Eubacterium F sp000434115 abundance in stool	Inverse variance weighted	17	0.0267551	0.0486631	0.582455	-0.0686246	0.122135	1.02712	0.933677	1.12991
GCST90032372	ASD	Eubacterium F sp000434115 abundance in stool	Simple mode	17	-0.0536772	0.100998	0.602397	-0.251634	0.144279	0.947738	0.777529	1.15521
GCST90032372	ASD	Eubacterium F sp000434115 abundance in stool	Weighted mode	17	-0.0665793	0.0902251	0.471246	-0.243421	0.110262	0.935589	0.783942	1.11657
GCST90032197	ASD	Azorhizobium abundance in stool	MR Egger	12	0.36386	0.63223	0.577661	-0.875312	1.60303	1.43887	0.416732	4.96807
GCST90032197	ASD	Azorhizobium abundance in stool	Weighted median	12	-0.399656	0.243625	0.100911	-0.877161	0.0778501	0.670551	0.415962	1.08096
GCST90032197	ASD	Azorhizobium abundance in stool	Inverse variance weighted	12	-0.377055	0.233592	0.106492	-0.834896	0.0807848	0.685878	0.43392	1.08414
GCST90032197	ASD	Azorhizobium abundance in stool	Simple mode	12	-0.429534	0.414674	0.322514	-1.2423	0.383227	0.650812	0.288721	1.46701
GCST90032197	ASD	Azorhizobium abundance in stool	Weighted mode	12	-0.386838	0.34796	0.289961	-1.06884	0.295164	0.679201	0.343406	1.34335
GCST90032308	ASD	CAG-882 sp003486385 abundance in stool	MR Egger	11	0.123818	0.100616	0.249666	-0.0733899	0.321026	1.13181	0.929238	1.37854
GCST90032308	ASD	CAG-882 sp003486385 abundance in stool	Weighted median	11	0.053272	0.0598129	0.373121	-0.0639614	0.170505	1.05472	0.938041	1.1859
GCST90032308	ASD	CAG-882 sp003486385 abundance in stool	Inverse variance weighted	11	0.0324071	0.0445649	0.46711	-0.0549401	0.119754	1.03294	0.946542	1.12722
GCST90032308	ASD	CAG-882 sp003486385 abundance in stool	Simple mode	11	0.0651466	0.105706	0.551468	-0.142038	0.272331	1.06732	0.867589	1.31302
GCST90032308	ASD	CAG-882 sp003486385 abundance in stool	Weighted mode	11	0.0470266	0.0875286	0.602829	-0.124529	0.218583	1.04815	0.882912	1.24431
GCST90032428	ASD	Herbidospora abundance in stool	MR Egger	15	0.884229	0.594457	0.160744	-0.280907	2.04937	2.42112	0.755099	7.76297
GCST90032428	ASD	Herbidospora abundance in stool	Weighted median	15	0.262194	0.22558	0.245109	-0.179943	0.70433	1.29978	0.835318	2.02249
GCST90032428	ASD	Herbidospora abundance in stool	Inverse variance weighted	15	0.224389	0.224779	0.31815	-0.216178	0.664956	1.25156	0.805592	1.94441
GCST90032428	ASD	Herbidospora abundance in stool	Simple mode	15	0.28268	0.34472	0.425941	-0.39297	0.958331	1.32668	0.675049	2.60734
GCST90032428	ASD	Herbidospora abundance in stool	Weighted mode	15	0.262562	0.332451	0.442829	-0.389041	0.914165	1.30026	0.677706	2.49469
GCST90032270	ASD	CAG-273 sp003534295 abundance in stool	MR Egger	17	0.194827	0.0972718	0.063601	0.00417417	0.385479	1.2151	1.00418	1.47032
GCST90032270	ASD	CAG-273 sp003534295 abundance in stool	Weighted median	17	0.082142	0.0515158	0.110823	-0.0188289	0.183113	1.08561	0.981347	1.20095
GCST90032270	ASD	CAG-273 sp003534295 abundance in stool	Inverse variance weighted	17	0.0306073	0.0381073	0.421866	-0.044083	0.105298	1.03108	0.956875	1.11104
GCST90032270	ASD	CAG-273 sp003534295 abundance in stool	Simple mode	17	0.0851338	0.0839633	0.3257	-0.0794343	0.249702	1.08886	0.923639	1.28364
GCST90032270	ASD	CAG-273 sp003534295 abundance in stool	Weighted mode	17	0.0888483	0.0729051	0.240629	-0.0540458	0.231742	1.09291	0.947389	1.26079
GCST90032239	ASD	Borreliaceae abundance in stool	MR Egger	8	0.376295	0.303627	0.261499	-0.218814	0.971405	1.45688	0.803471	2.64165
GCST90032239	ASD	Borreliaceae abundance in stool	Weighted median	8	0.281211	0.225861	0.213108	-0.161476	0.723898	1.32473	0.850887	2.06246
GCST90032239	ASD	Borreliaceae abundance in stool	Inverse variance weighted	8	0.157612	0.167108	0.345593	-0.169921	0.485144	1.17071	0.843732	1.62441
GCST90032239	ASD	Borreliaceae abundance in stool	Simple mode	8	0.190838	0.366809	0.618923	-0.528108	0.909784	1.21026	0.58972	2.48379
GCST90032239	ASD	Borreliaceae abundance in stool	Weighted mode	8	0.343614	0.293372	0.279817	-0.231396	0.918624	1.41003	0.793426	2.50584
GCST90032313	ASD	Caloranaerobacter abundance in stool	MR Egger	15	-0.169484	0.459216	0.718015	-1.06955	0.73058	0.8441	0.343163	2.07628
GCST90032313	ASD	Caloranaerobacter abundance in stool	Weighted median	15	0.166072	0.177312	0.348962	-0.181461	0.513604	1.18066	0.834051	1.6713
GCST90032313	ASD	Caloranaerobacter abundance in stool	Inverse variance weighted	15	0.0378529	0.139827	0.786612	-0.236208	0.311913	1.03858	0.789617	1.36604
GCST90032313	ASD	Caloranaerobacter abundance in stool	Simple mode	15	0.158081	0.312459	0.620781	-0.454339	0.770502	1.17126	0.634868	2.16085
GCST90032313	ASD	Caloranaerobacter abundance in stool	Weighted mode	15	0.181554	0.300886	0.555895	-0.408182	0.77129	1.19908	0.664858	2.16255
GCST90032579	ASD	Thermococcaceae abundance in stool	MR Egger	18	-0.325681	0.299485	0.29294	-0.912673	0.26131	0.722035	0.40145	1.29863
GCST90032579	ASD	Thermococcaceae abundance in stool	Weighted median	18	-0.164998	0.202175	0.414433	-0.56126	0.231264	0.847895	0.57049	1.26019
GCST90032579	ASD	Thermococcaceae abundance in stool	Inverse variance weighted	18	-0.200179	0.138908	0.149559	-0.472439	0.0720806	0.818584	0.62348	1.07474
GCST90032579	ASD	Thermococcaceae abundance in stool	Simple mode	18	-0.120309	0.345189	0.731721	-0.796879	0.556262	0.886647	0.450734	1.74414
GCST90032579	ASD	Thermococcaceae abundance in stool	Weighted mode	18	-0.120309	0.279576	0.672365	-0.668278	0.42766	0.886647	0.512591	1.53367
GCST90032628	ASD	UBA737 sp002451855 abundance in stool	MR Egger	14	-0.0663649	0.261303	0.803813	-0.578518	0.445788	0.935789	0.560729	1.56172
GCST90032628	ASD	UBA737 sp002451855 abundance in stool	Weighted median	14	-0.211377	0.127733	0.0979575	-0.461733	0.0389792	0.809469	0.630191	1.03975
GCST90032628	ASD	UBA737 sp002451855 abundance in stool	Inverse variance weighted	14	-0.157989	0.112848	0.161508	-0.379172	0.063193	0.853859	0.684428	1.06523
GCST90032628	ASD	UBA737 sp002451855 abundance in stool	Simple mode	14	-0.166391	0.179877	0.371805	-0.51895	0.186168	0.846715	0.595145	1.20462
GCST90032628	ASD	UBA737 sp002451855 abundance in stool	Weighted mode	14	-0.197908	0.164032	0.249113	-0.519411	0.123594	0.820445	0.594871	1.13156
GCST90032224	ASD	Bifidobacterium catenulatum abundance in stool	MR Egger	10	-0.144176	0.146645	0.354322	-0.431599	0.143248	0.865736	0.64947	1.15402
GCST90032224	ASD	Bifidobacterium catenulatum abundance in stool	Weighted median	10	-0.03243	0.0636132	0.610192	-0.157112	0.0922519	0.96809	0.854608	1.09664
GCST90032224	ASD	Bifidobacterium catenulatum abundance in stool	Inverse variance weighted	10	0.00550277	0.0520738	0.915842	-0.0965619	0.107567	1.00552	0.907954	1.11357
GCST90032224	ASD	Bifidobacterium catenulatum abundance in stool	Simple mode	10	-0.0350191	0.0909587	0.709178	-0.213298	0.14326	0.965587	0.807915	1.15403
GCST90032224	ASD	Bifidobacterium catenulatum abundance in stool	Weighted mode	10	-0.0600345	0.0801013	0.472701	-0.217033	0.096964	0.941732	0.804903	1.10182
GCST90032477	ASD	Methanobacterium B abundance in stool	MR Egger	9	-0.519343	0.422426	0.258628	-1.3473	0.308612	0.594911	0.259942	1.36153
GCST90032477	ASD	Methanobacterium B abundance in stool	Weighted median	9	-0.217733	0.206299	0.291231	-0.622078	0.186613	0.80434	0.536828	1.20516
GCST90032477	ASD	Methanobacterium B abundance in stool	Inverse variance weighted	9	-0.195923	0.16017	0.221247	-0.509856	0.11801	0.822076	0.600582	1.12526
GCST90032477	ASD	Methanobacterium B abundance in stool	Simple mode	9	-0.149017	0.346074	0.67813	-0.827323	0.529288	0.861554	0.437218	1.69772
GCST90032477	ASD	Methanobacterium B abundance in stool	Weighted mode	9	-0.302469	0.334662	0.392501	-0.958408	0.353469	0.738991	0.383503	1.424
GCST90032411	ASD	GCA-900066755 sp900066755 abundance in stool	MR Egger	14	0.555312	0.230766	0.0331307	0.10301	1.00761	1.74248	1.1085	2.73906
GCST90032411	ASD	GCA-900066755 sp900066755 abundance in stool	Weighted median	14	0.17096	0.143162	0.23241	-0.109637	0.451557	1.18644	0.89616	1.57076
GCST90032411	ASD	GCA-900066755 sp900066755 abundance in stool	Inverse variance weighted	14	0.199094	0.102817	0.0528197	-0.0024273	0.400616	1.2203	0.997576	1.49274
GCST90032411	ASD	GCA-900066755 sp900066755 abundance in stool	Simple mode	14	0.154473	0.226314	0.506867	-0.289103	0.598049	1.16704	0.748935	1.81857
GCST90032411	ASD	GCA-900066755 sp900066755 abundance in stool	Weighted mode	14	0.189471	0.184026	0.32198	-0.17122	0.550162	1.20861	0.842636	1.73353
GCST90032581	ASD	Thermoplasmatota abundance in stool	MR Egger	26	-0.130158	0.253192	0.611904	-0.626414	0.366097	0.877956	0.534505	1.4421
GCST90032581	ASD	Thermoplasmatota abundance in stool	Weighted median	26	-0.208466	0.202541	0.303362	-0.605447	0.188515	0.811829	0.545831	1.20746
GCST90032581	ASD	Thermoplasmatota abundance in stool	Inverse variance weighted	26	-0.282627	0.144958	0.0512097	-0.566744	0.0014904	0.753801	0.56737	1.00149
GCST90032581	ASD	Thermoplasmatota abundance in stool	Simple mode	26	-0.266467	0.361772	0.468246	-0.975541	0.442607	0.766081	0.376988	1.55676
GCST90032581	ASD	Thermoplasmatota abundance in stool	Weighted mode	26	-0.226829	0.299936	0.456563	-0.814704	0.361046	0.797057	0.44277	1.43483
GCST90032264	ASD	CAG-245 sp000435175 abundance in stool	MR Egger	15	0.172753	0.154892	0.284909	-0.130835	0.476341	1.18857	0.877363	1.61017
GCST90032264	ASD	CAG-245 sp000435175 abundance in stool	Weighted median	15	0.0240634	0.0676925	0.72223	-0.108614	0.156741	1.02436	0.897077	1.16969
GCST90032264	ASD	CAG-245 sp000435175 abundance in stool	Inverse variance weighted	15	-0.0511942	0.0494992	0.301023	-0.148213	0.0458242	0.950094	0.862248	1.04689
GCST90032264	ASD	CAG-245 sp000435175 abundance in stool	Simple mode	15	0.0457935	0.111209	0.686736	-0.172175	0.263762	1.04686	0.841831	1.30182
GCST90032264	ASD	CAG-245 sp000435175 abundance in stool	Weighted mode	15	0.0506253	0.101695	0.626342	-0.148697	0.249948	1.05193	0.86183	1.28396
GCST90032463	ASD	Leptospirae abundance in stool	MR Egger	20	0.372561	0.563306	0.516745	-0.73152	1.47664	1.45145	0.481177	4.37822
GCST90032463	ASD	Leptospirae abundance in stool	Weighted median	20	0.26263	0.336448	0.435041	-0.396809	0.922068	1.30034	0.672463	2.51448
GCST90032463	ASD	Leptospirae abundance in stool	Inverse variance weighted	20	0.239736	0.241004	0.319864	-0.232632	0.712104	1.27091	0.792445	2.03827
GCST90032463	ASD	Leptospirae abundance in stool	Simple mode	20	0.356529	0.602995	0.561313	-0.825341	1.5384	1.42836	0.438085	4.65713
GCST90032463	ASD	Leptospirae abundance in stool	Weighted mode	20	0.303495	0.490004	0.543028	-0.656913	1.2639	1.35458	0.518449	3.53921
GCST90032350	ASD	Dysgonomonadaceae abundance in stool	MR Egger	17	0.282194	0.391402	0.482007	-0.484954	1.04934	1.32604	0.615725	2.85577
GCST90032350	ASD	Dysgonomonadaceae abundance in stool	Weighted median	17	-0.304377	0.191821	0.112564	-0.680346	0.0715926	0.737583	0.506442	1.07422
GCST90032350	ASD	Dysgonomonadaceae abundance in stool	Inverse variance weighted	17	-0.276705	0.161271	0.0862027	-0.592795	0.0393859	0.758278	0.55278	1.04017
GCST90032350	ASD	Dysgonomonadaceae abundance in stool	Simple mode	17	-0.383976	0.301756	0.221387	-0.975417	0.207465	0.681148	0.377035	1.23056
GCST90032350	ASD	Dysgonomonadaceae abundance in stool	Weighted mode	17	-0.391857	0.301871	0.212655	-0.983523	0.199809	0.675801	0.373991	1.22117
GCST90032237	ASD	Blautia sp000436935 abundance in stool	MR Egger	22	0.0123055	0.0861217	0.887811	-0.156493	0.181104	1.01238	0.855137	1.19854
GCST90032237	ASD	Blautia sp000436935 abundance in stool	Weighted median	22	-0.0484294	0.0640681	0.449706	-0.174003	0.0771441	0.952725	0.840295	1.0802
GCST90032237	ASD	Blautia sp000436935 abundance in stool	Inverse variance weighted	22	-0.0211948	0.0448535	0.636546	-0.109108	0.0667181	0.979028	0.896634	1.06899
GCST90032237	ASD	Blautia sp000436935 abundance in stool	Simple mode	22	-0.0612963	0.120985	0.617682	-0.298426	0.175834	0.940544	0.741985	1.19224
GCST90032237	ASD	Blautia sp000436935 abundance in stool	Weighted mode	22	-0.0707079	0.114422	0.543246	-0.294974	0.153558	0.931734	0.744551	1.16598
GCST90032474	ASD	Megasphaera sp900066485 abundance in stool	MR Egger	12	-0.0321523	0.275509	0.909407	-0.572149	0.507845	0.968359	0.564311	1.66171
GCST90032474	ASD	Megasphaera sp900066485 abundance in stool	Weighted median	12	0.0714353	0.171129	0.676359	-0.263977	0.406848	1.07405	0.767991	1.50208
GCST90032474	ASD	Megasphaera sp900066485 abundance in stool	Inverse variance weighted	12	0.0881478	0.1425	0.536192	-0.191152	0.367447	1.09215	0.826007	1.44404
GCST90032474	ASD	Megasphaera sp900066485 abundance in stool	Simple mode	12	0.320608	0.298451	0.305715	-0.264357	0.905573	1.37797	0.7677	2.47335
GCST90032474	ASD	Megasphaera sp900066485 abundance in stool	Weighted mode	12	0.0236051	0.240376	0.923539	-0.447532	0.494742	1.02389	0.639204	1.64007
GCST90032501	ASD	Parabacteroides abundance in stool	MR Egger	20	0.104113	0.200938	0.610674	-0.289726	0.497953	1.10973	0.748469	1.64535
GCST90032501	ASD	Parabacteroides abundance in stool	Weighted median	20	-0.0654703	0.0703132	0.35179	-0.203284	0.0723436	0.936627	0.816046	1.07502
GCST90032501	ASD	Parabacteroides abundance in stool	Inverse variance weighted	20	-0.0345442	0.0502675	0.491952	-0.133068	0.06398	0.966046	0.875405	1.06607
GCST90032501	ASD	Parabacteroides abundance in stool	Simple mode	20	0.0488003	0.113811	0.672903	-0.174269	0.27187	1.05001	0.840071	1.31242
GCST90032501	ASD	Parabacteroides abundance in stool	Weighted mode	20	0.00568939	0.109077	0.958946	-0.208102	0.219481	1.00571	0.812124	1.24543
GCST90032502	ASD	Parachlamydiales abundance in stool	MR Egger	7	0.0964129	0.773587	0.905671	-1.41982	1.61264	1.10121	0.241758	5.01606
GCST90032502	ASD	Parachlamydiales abundance in stool	Weighted median	7	-0.0807052	0.350227	0.817752	-0.76715	0.60574	0.922466	0.464335	1.83261
GCST90032502	ASD	Parachlamydiales abundance in stool	Inverse variance weighted	7	-0.139274	0.272445	0.609211	-0.673265	0.394718	0.86999	0.510041	1.48397
GCST90032502	ASD	Parachlamydiales abundance in stool	Simple mode	7	-0.00130479	0.501129	0.998007	-0.983517	0.980908	0.998696	0.373993	2.66688
GCST90032502	ASD	Parachlamydiales abundance in stool	Weighted mode	7	0.00584751	0.463602	0.990345	-0.902813	0.914508	1.00586	0.405427	2.49555
GCST90032360	ASD	Enterococcaceae abundance in stool	MR Egger	21	-0.179478	0.321943	0.583706	-0.810487	0.451531	0.835706	0.444641	1.57072
GCST90032360	ASD	Enterococcaceae abundance in stool	Weighted median	21	0.0708276	0.194004	0.71505	-0.309421	0.451076	1.0734	0.733872	1.57
GCST90032360	ASD	Enterococcaceae abundance in stool	Inverse variance weighted	21	-0.0334511	0.154367	0.828443	-0.33601	0.269108	0.967102	0.714616	1.3088
GCST90032360	ASD	Enterococcaceae abundance in stool	Simple mode	21	0.0351559	0.310852	0.911083	-0.574114	0.644426	1.03578	0.563204	1.90489
GCST90032360	ASD	Enterococcaceae abundance in stool	Weighted mode	21	0.0351559	0.29457	0.906192	-0.542201	0.612513	1.03578	0.581467	1.84506
GCST90032318	ASD	Chromatiales abundance in stool	MR Egger	16	-0.339497	0.56387	0.556745	-1.44468	0.765689	0.712129	0.235821	2.15048
GCST90032318	ASD	Chromatiales abundance in stool	Weighted median	16	0.293406	0.342856	0.392125	-0.378592	0.965405	1.34099	0.684825	2.62585
GCST90032318	ASD	Chromatiales abundance in stool	Inverse variance weighted	16	0.118429	0.240982	0.623113	-0.353895	0.590753	1.12573	0.701948	1.80535
GCST90032318	ASD	Chromatiales abundance in stool	Simple mode	16	0.458193	0.605049	0.460612	-0.727704	1.64409	1.58121	0.483017	5.1763
GCST90032318	ASD	Chromatiales abundance in stool	Weighted mode	16	0.444312	0.58574	0.459876	-0.703737	1.59236	1.55942	0.494733	4.91535
GCST90032243	ASD	Brachyspirales abundance in stool	MR Egger	18	-0.0132243	0.33719	0.969201	-0.674116	0.647667	0.986863	0.509607	1.91108
GCST90032243	ASD	Brachyspirales abundance in stool	Weighted median	18	0.0525344	0.161848	0.74549	-0.264687	0.369756	1.05394	0.767446	1.44738
GCST90032243	ASD	Brachyspirales abundance in stool	Inverse variance weighted	18	0.191817	0.123297	0.119772	-0.0498454	0.43348	1.21145	0.951376	1.54262
GCST90032243	ASD	Brachyspirales abundance in stool	Simple mode	18	-0.0478285	0.299067	0.874824	-0.633999	0.538342	0.953297	0.530466	1.71316
GCST90032243	ASD	Brachyspirales abundance in stool	Weighted mode	18	-0.0277684	0.287704	0.924238	-0.591669	0.536132	0.972614	0.553403	1.70938
GCST90032285	ASD	CAG-475 abundance in stool	MR Egger	17	-0.266116	0.123051	0.0471304	-0.507296	-0.024936	0.76635	0.602121	0.975372
GCST90032285	ASD	CAG-475 abundance in stool	Weighted median	17	-0.0593483	0.0680459	0.38311	-0.192718	0.0740217	0.942379	0.824714	1.07683
GCST90032285	ASD	CAG-475 abundance in stool	Inverse variance weighted	17	-0.0647329	0.0496772	0.192551	-0.1621	0.0326344	0.937318	0.850356	1.03317
GCST90032285	ASD	CAG-475 abundance in stool	Simple mode	17	0.0278767	0.119702	0.818804	-0.206738	0.262492	1.02827	0.813232	1.30017
GCST90032285	ASD	CAG-475 abundance in stool	Weighted mode	17	-0.00337702	0.112296	0.976381	-0.223477	0.216723	0.996629	0.799734	1.242
GCST90032234	ASD	Blautia A sp900066145 abundance in stool	MR Egger	15	0.343374	0.177966	0.0757936	-0.00543992	0.692188	1.4097	0.994575	1.99808
GCST90032234	ASD	Blautia A sp900066145 abundance in stool	Weighted median	15	0.0832021	0.122456	0.496855	-0.156811	0.323215	1.08676	0.854866	1.38156
GCST90032234	ASD	Blautia A sp900066145 abundance in stool	Inverse variance weighted	15	0.00182145	0.10429	0.986065	-0.202587	0.20623	1.00182	0.816615	1.22904
GCST90032234	ASD	Blautia A sp900066145 abundance in stool	Simple mode	15	0.14206	0.207347	0.504447	-0.26434	0.54846	1.15265	0.767713	1.73059
GCST90032234	ASD	Blautia A sp900066145 abundance in stool	Weighted mode	15	0.0966766	0.172892	0.584879	-0.242192	0.435545	1.1015	0.784905	1.54581
GCST90032638	ASD	UCG-010 sp003150215 abundance in stool	MR Egger	13	-0.0105323	0.116219	0.92942	-0.238322	0.217257	0.989523	0.787949	1.24266
GCST90032638	ASD	UCG-010 sp003150215 abundance in stool	Weighted median	13	0.0129073	0.0828491	0.876197	-0.149477	0.175292	1.01299	0.861158	1.19159
GCST90032638	ASD	UCG-010 sp003150215 abundance in stool	Inverse variance weighted	13	0.0177969	0.0565421	0.752948	-0.0930255	0.128619	1.01796	0.91117	1.13726
GCST90032638	ASD	UCG-010 sp003150215 abundance in stool	Simple mode	13	0.0231697	0.129372	0.860852	-0.2304	0.276739	1.02344	0.794216	1.31882
GCST90032638	ASD	UCG-010 sp003150215 abundance in stool	Weighted mode	13	0.0166511	0.106117	0.877923	-0.191339	0.224641	1.01679	0.825852	1.25187
GCST90032253	ASD	CAG-145 sp000435615 abundance in stool	MR Egger	12	0.0634883	0.159451	0.698875	-0.249036	0.376013	1.06555	0.779552	1.45647
GCST90032253	ASD	CAG-145 sp000435615 abundance in stool	Weighted median	12	-0.00861586	0.0863339	0.920505	-0.17783	0.160599	0.991421	0.837084	1.17421
GCST90032253	ASD	CAG-145 sp000435615 abundance in stool	Inverse variance weighted	12	0.0189382	0.0616791	0.75881	-0.101953	0.139829	1.01912	0.903072	1.15008
GCST90032253	ASD	CAG-145 sp000435615 abundance in stool	Simple mode	12	-0.127775	0.163259	0.45035	-0.447762	0.192212	0.880051	0.639057	1.21193
GCST90032253	ASD	CAG-145 sp000435615 abundance in stool	Weighted mode	12	-0.142303	0.143783	0.343589	-0.424118	0.139512	0.867358	0.654346	1.14971
GCST90032359	ASD	Enterobacteriaceae abundance in stool	MR Egger	14	0.228477	0.151441	0.15725	-0.0683477	0.525303	1.25669	0.933936	1.69097
GCST90032359	ASD	Enterobacteriaceae abundance in stool	Weighted median	14	-0.051497	0.0864998	0.551614	-0.221037	0.118043	0.949806	0.801687	1.12529
GCST90032359	ASD	Enterobacteriaceae abundance in stool	Inverse variance weighted	14	-0.0742015	0.0622567	0.233315	-0.196225	0.0478217	0.928485	0.821828	1.04898
GCST90032359	ASD	Enterobacteriaceae abundance in stool	Simple mode	14	-0.0456054	0.161087	0.78155	-0.361336	0.270125	0.955419	0.696745	1.31013
GCST90032359	ASD	Enterobacteriaceae abundance in stool	Weighted mode	14	-0.0425551	0.139902	0.765807	-0.316764	0.231653	0.958338	0.728503	1.26068
GCST90032256	ASD	CAG-170 sp003516765 abundance in stool	MR Egger	16	0.00870619	0.237582	0.971285	-0.456955	0.474367	1.00874	0.633209	1.607
GCST90032256	ASD	CAG-170 sp003516765 abundance in stool	Weighted median	16	0.0246096	0.0724297	0.734028	-0.117353	0.166572	1.02491	0.889272	1.18125
GCST90032256	ASD	CAG-170 sp003516765 abundance in stool	Inverse variance weighted	16	0.0505842	0.0538798	0.347816	-0.0550202	0.156189	1.05189	0.946466	1.16905
GCST90032256	ASD	CAG-170 sp003516765 abundance in stool	Simple mode	16	0.0162436	0.119416	0.89361	-0.217812	0.250299	1.01638	0.804277	1.28441
GCST90032256	ASD	CAG-170 sp003516765 abundance in stool	Weighted mode	16	0.00914415	0.126231	0.943209	-0.238268	0.256557	1.00919	0.787991	1.29247
GCST90032325	ASD	Clostridium M sp001304855 abundance in stool	MR Egger	11	0.0898456	0.265856	0.743151	-0.431232	0.610923	1.09401	0.649708	1.84213
GCST90032325	ASD	Clostridium M sp001304855 abundance in stool	Weighted median	11	0.1527	0.164298	0.352677	-0.169324	0.474723	1.16498	0.844235	1.60757
GCST90032325	ASD	Clostridium M sp001304855 abundance in stool	Inverse variance weighted	11	0.123294	0.117544	0.294216	-0.107092	0.35368	1.13122	0.898443	1.4243
GCST90032325	ASD	Clostridium M sp001304855 abundance in stool	Simple mode	11	0.0691866	0.266698	0.800574	-0.453542	0.591916	1.07164	0.635374	1.80745
GCST90032325	ASD	Clostridium M sp001304855 abundance in stool	Weighted mode	11	0.174049	0.238911	0.483013	-0.294217	0.642314	1.19011	0.745115	1.90088
GCST90032548	ASD	Ruminococcus A sp000432335 abundance in stool	MR Egger	15	-0.332482	0.232092	0.175595	-0.787383	0.122419	0.717142	0.455034	1.13023
GCST90032548	ASD	Ruminococcus A sp000432335 abundance in stool	Weighted median	15	-0.0772564	0.13611	0.570304	-0.344032	0.189519	0.925653	0.708906	1.20867
GCST90032548	ASD	Ruminococcus A sp000432335 abundance in stool	Inverse variance weighted	15	-0.0236449	0.100652	0.814273	-0.220923	0.173633	0.976632	0.801779	1.18962
GCST90032548	ASD	Ruminococcus A sp000432335 abundance in stool	Simple mode	15	-0.155216	0.225643	0.502764	-0.597477	0.287044	0.85623	0.550198	1.33248
GCST90032548	ASD	Ruminococcus A sp000432335 abundance in stool	Weighted mode	15	-0.142072	0.198033	0.484917	-0.530216	0.246072	0.867559	0.588478	1.27899
GCST90032424	ASD	Halarcobacter abundance in stool	MR Egger	11	0.0418781	0.390965	0.917048	-0.724413	0.808169	1.04277	0.484609	2.2438
GCST90032424	ASD	Halarcobacter abundance in stool	Weighted median	11	-0.0815323	0.187462	0.663615	-0.448957	0.285893	0.921703	0.638293	1.33095
GCST90032424	ASD	Halarcobacter abundance in stool	Inverse variance weighted	11	-0.036182	0.138587	0.794032	-0.307812	0.235448	0.964465	0.735054	1.26548
GCST90032424	ASD	Halarcobacter abundance in stool	Simple mode	11	-0.219192	0.297797	0.478613	-0.802875	0.364491	0.803167	0.448039	1.43978
GCST90032424	ASD	Halarcobacter abundance in stool	Weighted mode	11	-0.177307	0.288167	0.552106	-0.742113	0.3875	0.837523	0.476107	1.47329
GCST90032588	ASD	Turicibacter sp001543345 abundance in stool	MR Egger	16	-0.125398	0.190943	0.522003	-0.499645	0.248849	0.882146	0.606746	1.28255
GCST90032588	ASD	Turicibacter sp001543345 abundance in stool	Weighted median	16	0.126027	0.0783593	0.107766	-0.0275575	0.279611	1.13431	0.972819	1.32262
GCST90032588	ASD	Turicibacter sp001543345 abundance in stool	Inverse variance weighted	16	0.0192815	0.0582332	0.740563	-0.0948557	0.133419	1.01947	0.909504	1.14273
GCST90032588	ASD	Turicibacter sp001543345 abundance in stool	Simple mode	16	0.182071	0.16025	0.273714	-0.132019	0.496161	1.1997	0.876324	1.6424
GCST90032588	ASD	Turicibacter sp001543345 abundance in stool	Weighted mode	16	0.176263	0.145788	0.245363	-0.109482	0.462008	1.19275	0.896298	1.58726
GCST90032263	ASD	CAG-194 sp002441865 abundance in stool	MR Egger	12	0.259027	0.286838	0.387739	-0.303176	0.82123	1.29567	0.738469	2.27329
GCST90032263	ASD	CAG-194 sp002441865 abundance in stool	Weighted median	12	-0.0260177	0.164429	0.874275	-0.348298	0.296263	0.974318	0.705888	1.34482
GCST90032263	ASD	CAG-194 sp002441865 abundance in stool	Inverse variance weighted	12	-0.100796	0.119601	0.399357	-0.335215	0.133622	0.904117	0.715185	1.14296
GCST90032263	ASD	CAG-194 sp002441865 abundance in stool	Simple mode	12	-0.218826	0.299026	0.479594	-0.804917	0.367265	0.803462	0.447125	1.44378
GCST90032263	ASD	CAG-194 sp002441865 abundance in stool	Weighted mode	12	0.0614375	0.271292	0.824995	-0.470294	0.593169	1.06336	0.624819	1.80971
GCST90032341	ASD	Desulfovibrionaceae abundance in stool	MR Egger	15	0.193337	0.173614	0.285618	-0.146947	0.533621	1.21329	0.863339	1.7051
GCST90032341	ASD	Desulfovibrionaceae abundance in stool	Weighted median	15	-0.107102	0.0720517	0.137158	-0.248323	0.0341196	0.898434	0.780108	1.03471
GCST90032341	ASD	Desulfovibrionaceae abundance in stool	Inverse variance weighted	15	-0.0417889	0.0712217	0.557376	-0.181383	0.0978057	0.959072	0.834115	1.10275
GCST90032341	ASD	Desulfovibrionaceae abundance in stool	Simple mode	15	-0.147676	0.116284	0.2248	-0.375593	0.0802399	0.86271	0.686882	1.08355
GCST90032341	ASD	Desulfovibrionaceae abundance in stool	Weighted mode	15	-0.130813	0.104143	0.229643	-0.334933	0.073308	0.877382	0.715386	1.07606
GCST90032222	ASD	Bifidobacterium bifidum abundance in stool	MR Egger	10	-0.114038	0.142674	0.447198	-0.393679	0.165602	0.892224	0.674571	1.1801
GCST90032222	ASD	Bifidobacterium bifidum abundance in stool	Weighted median	10	-0.076582	0.0593098	0.196627	-0.192829	0.0396652	0.926277	0.824623	1.04046
GCST90032222	ASD	Bifidobacterium bifidum abundance in stool	Inverse variance weighted	10	-0.0296388	0.0454795	0.514597	-0.118779	0.059501	0.970796	0.888004	1.06131
GCST90032222	ASD	Bifidobacterium bifidum abundance in stool	Simple mode	10	-0.0880129	0.0994259	0.399075	-0.282888	0.106862	0.915749	0.753604	1.11278
GCST90032222	ASD	Bifidobacterium bifidum abundance in stool	Weighted mode	10	-0.0830334	0.0862649	0.360925	-0.252113	0.0860458	0.92032	0.777157	1.08986
GCST90032533	ASD	QALR01 sp003150035 abundance in stool	MR Egger	5	1.26582	1.27195	0.393	-1.2272	3.75885	3.54601	0.293111	42.899
GCST90032533	ASD	QALR01 sp003150035 abundance in stool	Weighted median	5	0.0263955	0.232421	0.909581	-0.429149	0.48194	1.02675	0.651063	1.61921
GCST90032533	ASD	QALR01 sp003150035 abundance in stool	Inverse variance weighted	5	-0.074118	0.212212	0.726891	-0.490053	0.341817	0.928562	0.612594	1.4075
GCST90032533	ASD	QALR01 sp003150035 abundance in stool	Simple mode	5	0.231237	0.401233	0.595278	-0.55518	1.01765	1.26016	0.573969	2.7667
GCST90032533	ASD	QALR01 sp003150035 abundance in stool	Weighted mode	5	0.208436	0.326117	0.557494	-0.430753	0.847625	1.23175	0.650019	2.3341
GCST90032187	ASD	Alloprevotella abundance in stool	MR Egger	13	0.103636	0.139068	0.471763	-0.168937	0.376209	1.1092	0.844562	1.45675
GCST90032187	ASD	Alloprevotella abundance in stool	Weighted median	13	0.0297026	0.0921815	0.747287	-0.150973	0.210378	1.03015	0.859871	1.23414
GCST90032187	ASD	Alloprevotella abundance in stool	Inverse variance weighted	13	0.0660729	0.0652443	0.311203	-0.0618059	0.193952	1.0683	0.940065	1.21404
GCST90032187	ASD	Alloprevotella abundance in stool	Simple mode	13	0.0899304	0.176997	0.620599	-0.256983	0.436844	1.0941	0.773382	1.54781
GCST90032187	ASD	Alloprevotella abundance in stool	Weighted mode	13	-0.0263425	0.153258	0.866394	-0.326729	0.274044	0.974001	0.721279	1.31527
GCST90032541	ASD	Rubneribacter sp002159915 abundance in stool	MR Egger	13	0.0258404	0.361578	0.94431	-0.682853	0.734534	1.02618	0.505173	2.08451
GCST90032541	ASD	Rubneribacter sp002159915 abundance in stool	Weighted median	13	-0.158147	0.156507	0.312268	-0.464901	0.148608	0.853724	0.628197	1.16022
GCST90032541	ASD	Rubneribacter sp002159915 abundance in stool	Inverse variance weighted	13	-0.0937411	0.127504	0.462217	-0.343649	0.156167	0.910518	0.709178	1.16902
GCST90032541	ASD	Rubneribacter sp002159915 abundance in stool	Simple mode	13	-0.272476	0.258163	0.31201	-0.778475	0.233524	0.761492	0.459105	1.26304
GCST90032541	ASD	Rubneribacter sp002159915 abundance in stool	Weighted mode	13	-0.267274	0.243767	0.294406	-0.745058	0.21051	0.765463	0.474707	1.23431
GCST90032324	ASD	Clostridium M clostridioforme abundance in stool	MR Egger	17	-0.00943378	0.229608	0.967769	-0.459465	0.440598	0.990611	0.631621	1.55364
GCST90032324	ASD	Clostridium M clostridioforme abundance in stool	Weighted median	17	-0.122377	0.130875	0.349751	-0.378891	0.134137	0.884815	0.68462	1.14355
GCST90032324	ASD	Clostridium M clostridioforme abundance in stool	Inverse variance weighted	17	-0.0925573	0.105806	0.381691	-0.299937	0.114822	0.911597	0.740865	1.12167
GCST90032324	ASD	Clostridium M clostridioforme abundance in stool	Simple mode	17	-0.10221	0.269608	0.709594	-0.63064	0.426221	0.90284	0.532251	1.53146
GCST90032324	ASD	Clostridium M clostridioforme abundance in stool	Weighted mode	17	0.0604685	0.2409	0.805001	-0.411695	0.532632	1.06233	0.662526	1.70341
GCST90032620	ASD	UBA6398 abundance in stool	MR Egger	14	-0.0171134	0.158944	0.916037	-0.328643	0.294416	0.983032	0.7199	1.34234
GCST90032620	ASD	UBA6398 abundance in stool	Weighted median	14	0.032268	0.083148	0.697957	-0.130702	0.195238	1.03279	0.877479	1.2156
GCST90032620	ASD	UBA6398 abundance in stool	Inverse variance weighted	14	-0.0416469	0.064841	0.520684	-0.168735	0.0854416	0.959208	0.844732	1.0892
GCST90032620	ASD	UBA6398 abundance in stool	Simple mode	14	0.0658611	0.131058	0.623697	-0.191013	0.322735	1.06808	0.826122	1.3809
GCST90032620	ASD	UBA6398 abundance in stool	Weighted mode	14	0.0365941	0.110648	0.746123	-0.180277	0.253465	1.03727	0.835039	1.28848
GCST90032516	ASD	Prevotellamassilia sp000437675 abundance in stool	MR Egger	14	0.192822	0.208084	0.372368	-0.215023	0.600667	1.21267	0.806523	1.82333
GCST90032516	ASD	Prevotellamassilia sp000437675 abundance in stool	Weighted median	14	0.0412489	0.082849	0.618568	-0.121135	0.203633	1.04211	0.885914	1.22585
GCST90032516	ASD	Prevotellamassilia sp000437675 abundance in stool	Inverse variance weighted	14	0.0368682	0.0644905	0.567536	-0.0895331	0.163269	1.03756	0.914358	1.17735
GCST90032516	ASD	Prevotellamassilia sp000437675 abundance in stool	Simple mode	14	0.0633597	0.141091	0.660777	-0.213179	0.339899	1.06541	0.808011	1.40481
GCST90032516	ASD	Prevotellamassilia sp000437675 abundance in stool	Weighted mode	14	0.0931752	0.121295	0.456113	-0.144563	0.330913	1.09765	0.865401	1.39224
GCST90032383	ASD	Faecalicatena sp000364245 abundance in stool	MR Egger	11	0.365823	0.442966	0.430236	-0.502389	1.23404	1.4417	0.605083	3.43507
GCST90032383	ASD	Faecalicatena sp000364245 abundance in stool	Weighted median	11	0.19721	0.199808	0.323643	-0.194414	0.588834	1.218	0.823317	1.80189
GCST90032383	ASD	Faecalicatena sp000364245 abundance in stool	Inverse variance weighted	11	0.0438385	0.150317	0.770561	-0.250782	0.338459	1.04481	0.778192	1.40278
[truncated: 4,694 more rows]

## Sheet: Table S6
id.exposure	id.outcome	outcome	exposure	method	nsnp	b	se	pval	lo_ci	up_ci	or	or_lci95	or_uci95
ieu-a-1185	ukb-b-6185	Cheese spread intake || id:ukb-b-6185	Autism Spectrum Disorder || id:ieu-a-1185	Inverse variance weighted	2	-0.0130832	0.0181217	0.470317	-0.0486018	0.0224354	0.987002	0.95256	1.02269
ieu-a-1185	ukb-b-4150	Wholemeal pasta intake	Autism Spectrum Disorder || id:ieu-a-1185	Inverse variance weighted	2	-0.0245067	0.0161458	0.129055	-0.0561525	0.00713905	0.975791	0.945395	1.00716

## Sheet: Table S7
outcomeID	outcome	exposure	method	nsnp	b	se	pval	lo_ci	up_ci	or	or_lci95	or_uci95
473 types of gut microbiota
GCST90032176	Acidaminococcus fermentans abundance in stool	Cheese spread intake	Inverse variance weighted	4	-1.36288	0.514784	0.00810922	-2.37186	-0.353908	0.255921	0.0933069	0.70194
GCST90032204	Bacillus U abundance in stool	Wholemeal pasta intake	Inverse variance weighted	5	0.616967	0.369004	0.0945282	-0.10628	1.34021	1.8533	0.899172	3.81986
GCST90032512	Planococcaceae abundance in stool	Wholemeal pasta intake	Inverse variance weighted	5	-0.220912	0.150198	0.141343	-0.5153	0.0734755	0.801787	0.597321	1.07624
GCST90032394	Fibrobacteria abundance in stool	Cheese spread intake	Inverse variance weighted	4	0.212115	0.151878	0.162531	-0.0855668	0.509797	1.23629	0.917992	1.66495
GCST90032388	Faecalicoccus pleomorphus abundance in stool	Wholemeal pasta intake	Inverse variance weighted	5	0.703829	0.568245	0.215493	-0.409931	1.81759	2.02148	0.663696	6.157
GCST90032512	Planococcaceae abundance in stool	Cheese spread intake	Inverse variance weighted	4	0.185144	0.155523	0.233867	-0.119682	0.489969	1.20339	0.887203	1.63227
GCST90032393	Fibrobacterales abundance in stool	Cheese spread intake	Inverse variance weighted	4	0.193381	0.164811	0.240656	-0.129649	0.516411	1.21335	0.878404	1.676
GCST90032173	Acetobacteraceae abundance in stool	Wholemeal pasta intake	Inverse variance weighted	5	-0.206894	0.183657	0.259943	-0.566861	0.153073	0.813106	0.567304	1.16541
GCST90032344	Desulfovibrio piger abundance in stool	Wholemeal pasta intake	Inverse variance weighted	5	-0.917163	1.01214	0.364851	-2.90096	1.06664	0.399651	0.0549702	2.90559
GCST90032173	Acetobacteraceae abundance in stool	Cheese spread intake	Inverse variance weighted	4	0.151665	0.167549	0.36536	-0.176731	0.480061	1.16377	0.838005	1.61617
GCST90032554	Ruminococcus E sp900314705 abundance in stool	Wholemeal pasta intake	Inverse variance weighted	5	-0.563467	0.634434	0.374465	-1.80696	0.680024	0.569232	0.164153	1.97393
GCST90032393	Fibrobacterales abundance in stool	Wholemeal pasta intake	Inverse variance weighted	5	-0.141126	0.159169	0.375273	-0.453097	0.170846	0.86838	0.635656	1.18631
GCST90032637	UBP9 abundance in stool	Wholemeal pasta intake	Inverse variance weighted	5	0.222908	0.27341	0.414908	-0.312976	0.758792	1.24971	0.731267	2.1357
GCST90032394	Fibrobacteria abundance in stool	Wholemeal pasta intake	Inverse variance weighted	5	-0.0960716	0.146679	0.512481	-0.383562	0.191419	0.908399	0.68143	1.21097
GCST90032344	Desulfovibrio piger abundance in stool	Cheese spread intake	Inverse variance weighted	4	0.631062	1.04812	0.547116	-1.42326	2.68538	1.87961	0.240928	14.6638
GCST90032557	Saccharomonospora abundance in stool	Wholemeal pasta intake	Inverse variance weighted	5	0.170837	0.287219	0.55198	-0.392113	0.733786	1.1863	0.675628	2.08295
GCST90032176	Acidaminococcus fermentans abundance in stool	Wholemeal pasta intake	Inverse variance weighted	5	-0.287352	0.497154	0.563268	-1.26177	0.687069	0.750247	0.283151	1.98788
GCST90032388	Faecalicoccus pleomorphus abundance in stool	Cheese spread intake	Inverse variance weighted	4	0.270283	0.588417	0.645991	-0.883015	1.42358	1.31034	0.413534	4.15196
GCST90032298	CAG-81 sp000435795 abundance in stool	Cheese spread intake	Inverse variance weighted	4	-0.426349	1.01197	0.673531	-2.4098	1.5571	0.652889	0.0898332	4.74506
GCST90032640	V9D3004 abundance in stool	Cheese spread intake	Inverse variance weighted	4	-0.267721	0.644054	0.677643	-1.53007	0.994624	0.765121	0.216521	2.70371
GCST90032640	V9D3004 abundance in stool	Wholemeal pasta intake	Inverse variance weighted	5	-0.317477	0.779877	0.683945	-1.84604	1.21108	0.727984	0.157862	3.35711
GCST90032412	GCA-900066755 abundance in stool	Wholemeal pasta intake	Inverse variance weighted	5	0.201962	0.50043	0.686524	-0.77888	1.1828	1.2238	0.45892	3.26351
GCST90032557	Saccharomonospora abundance in stool	Cheese spread intake	Inverse variance weighted	4	0.159698	0.477503	0.738045	-0.776208	1.0956	1.17316	0.460148	2.99099
GCST90032554	Ruminococcus E sp900314705 abundance in stool	Cheese spread intake	Inverse variance weighted	4	0.250569	0.891281	0.778608	-1.49634	1.99748	1.28476	0.223948	7.37046
GCST90032517	Prevotellamassilia abundance in stool	Wholemeal pasta intake	Inverse variance weighted	5	0.224789	1.02072	0.825696	-1.77583	2.22541	1.25206	0.169343	9.25727
GCST90032498	Pandoraea abundance in stool	Cheese spread intake	Inverse variance weighted	4	0.0565739	0.26542	0.831211	-0.46365	0.576798	1.0582	0.628984	1.78033
GCST90032204	Bacillus U abundance in stool	Cheese spread intake	Inverse variance weighted	4	-0.0802705	0.382118	0.833615	-0.829222	0.668681	0.922867	0.436389	1.95166
GCST90032517	Prevotellamassilia abundance in stool	Cheese spread intake	Inverse variance weighted	4	-0.170835	1.05692	0.871593	-2.24239	1.90072	0.842961	0.106204	6.6907
GCST90032395	Fimbriimonadia abundance in stool	Cheese spread intake	Inverse variance weighted	4	0.02931	0.232382	0.89963	-0.426158	0.484778	1.02974	0.653013	1.62381
GCST90032412	GCA-900066755 abundance in stool	Cheese spread intake	Inverse variance weighted	4	-0.043336	0.518216	0.933354	-1.05904	0.972367	0.95759	0.346789	2.64419
GCST90032637	UBP9 abundance in stool	Cheese spread intake	Inverse variance weighted	4	-0.0224863	0.283125	0.936697	-0.577412	0.532439	0.977765	0.561349	1.70308
GCST90032498	Pandoraea abundance in stool	Wholemeal pasta intake	Inverse variance weighted	5	-0.0165767	0.256331	0.948437	-0.518985	0.485831	0.98356	0.595124	1.62553
GCST90032298	CAG-81 sp000435795 abundance in stool	Wholemeal pasta intake	Inverse variance weighted	5	-0.0380855	0.977342	0.968916	-1.95368	1.8775	0.962631	0.141752	6.53717
GCST90032395	Fimbriimonadia abundance in stool	Wholemeal pasta intake	Inverse variance weighted	5	0.00169377	0.224428	0.993978	-0.438186	0.441573	1.0017	0.645206	1.55515
731 immune cell phenotypes
GCST90001614	CD8br and CD8dim %leukocyte	Cheese spread intake	Inverse variance weighted	5	-4.52851	1.50318	0.00258999	-7.47474	-1.58228	0.0107968	0.000567235	0.205506
GCST90001607	CD8br %leukocyte	Cheese spread intake	Inverse variance weighted	5	-4.19943	1.50362	0.0052241	-7.14652	-1.25233	0.0150042	0.000787599	0.285837
GCST90001918	CD45 on HLA DR+ T cell	Cheese spread intake	Inverse variance weighted	5	-4.05927	1.65056	0.0139195	-7.29436	-0.824178	0.0172617	0.000679362	0.438595
GCST90002077	SSC-A on HLA DR+ NK	Wholemeal pasta intake	Inverse variance weighted	6	2.58231	1.14668	0.0243233	0.334813	4.82982	13.2277	1.39768	125.188
GCST90001852	CD3 on CD39+ resting Treg	Wholemeal pasta intake	Inverse variance weighted	6	-2.38139	1.18588	0.0446309	-4.70572	-0.0570604	0.0924221	0.00904342	0.944537
GCST90001581	CD14- CD16- AC	Wholemeal pasta intake	Inverse variance weighted	6	-2.27035	1.30242	0.0813019	-4.82309	0.282388	0.103276	0.00804189	1.32629
GCST90001695	CD45RA- CD28- CD8br AC	Cheese spread intake	Inverse variance weighted	5	-299.508	178.426	0.0932291	-649.223	50.2084	8.42e-131	1.11e-282	6.39e+21
GCST90002042	CD45 on CD33br HLA DR+ CD14-	Wholemeal pasta intake	Inverse variance weighted	6	-2.34211	1.59108	0.141013	-5.46062	0.776402	0.0961247	0.00425092	2.17364
GCST90001936	CD25 on CD4 Treg	Wholemeal pasta intake	Inverse variance weighted	6	-1.53368	1.06984	0.151699	-3.63057	0.563214	0.215741	0.0265011	1.75631
GCST90001661	CD28- CD8dim %T cell	Cheese spread intake	Inverse variance weighted	5	-2.2397	1.56397	0.152127	-5.30509	0.825687	0.10649	0.00496624	2.28345
GCST90001852	CD3 on CD39+ resting Treg	Cheese spread intake	Inverse variance weighted	5	-3.32995	2.33532	0.153894	-7.90717	1.24727	0.0357949	0.000368095	3.48083
GCST90001943	CD25 on activated & secreting Treg	Wholemeal pasta intake	Inverse variance weighted	6	-1.45312	1.07209	0.175285	-3.55441	0.648166	0.233839	0.0285982	1.91203
GCST90001565	CM DN (CD4-CD8-) %T cell	Cheese spread intake	Inverse variance weighted	5	-1.81345	1.33989	0.175917	-4.43964	0.812731	0.16309	0.0118002	2.25406
GCST90001607	CD8br %leukocyte	Wholemeal pasta intake	Inverse variance weighted	6	-1.39933	1.03852	0.177844	-3.43483	0.636172	0.246763	0.032231	1.88923
GCST90001925	CD127 on CD28+ DN (CD4-CD8-)	Wholemeal pasta intake	Inverse variance weighted	6	1.80876	1.41126	0.199962	-0.957318	4.57484	6.10288	0.383921	97.0125
GCST90002014	CCR2 on CD62L+ myeloid DC	Wholemeal pasta intake	Inverse variance weighted	6	-1.60075	1.2503	0.200443	-4.05134	0.849843	0.201746	0.0173991	2.33928
GCST90001686	CD28- CD8br %CD8br	Wholemeal pasta intake	Inverse variance weighted	6	-1.19431	0.964047	0.215399	-3.08385	0.695218	0.302912	0.0457828	2.00415
GCST90001697	CD45RA- CD28- CD8br %T cell	Cheese spread intake	Inverse variance weighted	5	-9.15428	7.57107	0.22662	-23.9936	5.68503	0.000105767	3.8e-11	294.426
GCST90001614	CD8br and CD8dim %leukocyte	Wholemeal pasta intake	Inverse variance weighted	6	-1.24968	1.03784	0.228545	-3.28384	0.784487	0.286597	0.0374839	2.19128
GCST90001686	CD28- CD8br %CD8br	Cheese spread intake	Inverse variance weighted	5	-1.86776	1.65324	0.258578	-5.10812	1.37259	0.154469	0.00604743	3.94557
GCST90001850	CD3 on HLA DR+ CD8br	Cheese spread intake	Inverse variance weighted	5	-1.85307	1.64406	0.259689	-5.07543	1.3693	0.156756	0.00624839	3.93259
GCST90002055	CD8 on naive CD8br	Wholemeal pasta intake	Inverse variance weighted	6	1.19088	1.16236	0.305582	-1.08735	3.46911	3.28998	0.33711	32.1081
GCST90001445	IgD- CD38- %B cell	Cheese spread intake	Inverse variance weighted	5	1.68453	1.6558	0.308988	-1.56085	4.9299	5.38991	0.209958	138.366
GCST90001924	CD127 on CD28+ CD4+	Wholemeal pasta intake	Inverse variance weighted	6	1.15206	1.17099	0.325196	-1.14307	3.44719	3.1647	0.318838	31.412
GCST90002052	CD45 on Im MDSC	Cheese spread intake	Inverse variance weighted	5	-1.96555	2.27976	0.388593	-6.43388	2.50279	0.140079	0.00160621	12.2165
GCST90002033	CD39 on granulocyte	Cheese spread intake	Inverse variance weighted	5	-1.35008	1.69735	0.426379	-4.67689	1.97673	0.25922	0.00930789	7.21912
GCST90001514	HSC AC	Wholemeal pasta intake	Inverse variance weighted	6	-1.02946	1.3659	0.451038	-3.70662	1.6477	0.3572	0.0245603	5.19504
GCST90002052	CD45 on Im MDSC	Wholemeal pasta intake	Inverse variance weighted	6	-1.3424	1.86202	0.470949	-4.99196	2.30716	0.261219	0.00679236	10.0459
GCST90001565	CM DN (CD4-CD8-) %T cell	Wholemeal pasta intake	Inverse variance weighted	6	0.665356	0.930408	0.474533	-1.15824	2.48895	1.94518	0.314037	12.0487
GCST90001595	DP (CD4+CD8+) %T cell	Wholemeal pasta intake	Inverse variance weighted	6	-0.702635	1.03912	0.498926	-2.73932	1.33405	0.495278	0.0646143	3.79639
GCST90001748	CD20 on IgD+ CD38-	Wholemeal pasta intake	Inverse variance weighted	6	-0.704063	1.04591	0.500847	-2.75405	1.34592	0.494572	0.0636696	3.84173
GCST90001973	FSC-A on CD4+	Cheese spread intake	Inverse variance weighted	5	0.924692	1.55334	0.551648	-2.11985	3.96924	2.52109	0.120049	52.9442
GCST90001595	DP (CD4+CD8+) %T cell	Cheese spread intake	Inverse variance weighted	5	-0.873204	1.50386	0.561481	-3.82077	2.07436	0.417611	0.021911	7.95945
GCST90002119	CD8 on CD28+ CD45RA+ CD8br	Cheese spread intake	Inverse variance weighted	5	-0.83129	1.64604	0.613542	-4.05753	2.39495	0.435487	0.0172917	10.9677
GCST90001918	CD45 on HLA DR+ T cell	Wholemeal pasta intake	Inverse variance weighted	6	-0.796336	1.66574	0.632602	-4.06119	2.46851	0.450978	0.0172286	11.8049
GCST90001753	CD20 on IgD- CD24-	Cheese spread intake	Inverse variance weighted	5	-0.704393	1.53201	0.645671	-3.70713	2.29834	0.494408	0.024548	9.95763
GCST90002055	CD8 on naive CD8br	Cheese spread intake	Inverse variance weighted	5	1.05829	2.34707	0.652064	-3.54197	5.65855	2.88143	0.0289561	286.731
GCST90001870	CD34 on HSC	Wholemeal pasta intake	Inverse variance weighted	6	0.685006	1.54146	0.656762	-2.33625	3.70626	1.98378	0.0966896	40.7013
GCST90001661	CD28- CD8dim %T cell	Wholemeal pasta intake	Inverse variance weighted	6	-0.472363	1.08577	0.663527	-2.60048	1.65575	0.623527	0.0742382	5.237
GCST90002033	CD39 on granulocyte	Wholemeal pasta intake	Inverse variance weighted	6	0.5266	1.34766	0.69598	-2.1148	3.168	1.69317	0.120657	23.76
GCST90001720	BAFF-R on transitional	Cheese spread intake	Inverse variance weighted	5	-0.585454	1.56007	0.707456	-3.64319	2.47228	0.556853	0.0261688	11.8494
GCST90001581	CD14- CD16- AC	Cheese spread intake	Inverse variance weighted	5	-0.560798	1.52112	0.71237	-3.54219	2.4206	0.570753	0.0289497	11.2526
GCST90002014	CCR2 on CD62L+ myeloid DC	Cheese spread intake	Inverse variance weighted	5	-0.730472	2.01637	0.71715	-4.68257	3.22162	0.481682	0.00925524	25.0687
GCST90001553	Naive CD8br %T cell	Cheese spread intake	Inverse variance weighted	5	0.36945	1.04089	0.722636	-1.67069	2.40959	1.44694	0.188118	11.1294
GCST90001748	CD20 on IgD+ CD38-	Cheese spread intake	Inverse variance weighted	5	0.533122	1.51786	0.725413	-2.44188	3.50812	1.70424	0.0869976	33.3854
GCST90001973	FSC-A on CD4+	Wholemeal pasta intake	Inverse variance weighted	6	0.377843	1.07641	0.725571	-1.73191	2.4876	1.45913	0.176945	12.0324
GCST90001553	Naive CD8br %T cell	Wholemeal pasta intake	Inverse variance weighted	6	0.191694	0.720366	0.790157	-1.22022	1.60361	1.2113	0.295164	4.97096
GCST90001925	CD127 on CD28+ DN (CD4-CD8-)	Cheese spread intake	Inverse variance weighted	5	-0.747138	2.96532	0.801073	-6.55916	5.06489	0.47372	0.00141707	158.362
GCST90002011	CD64 on CD14+ CD16+ monocyte	Cheese spread intake	Inverse variance weighted	5	0.360486	1.52871	0.813579	-2.63578	3.35675	1.43403	0.071663	28.6959
GCST90001445	IgD- CD38- %B cell	Wholemeal pasta intake	Inverse variance weighted	6	-0.29155	1.33107	0.826624	-2.90045	2.31735	0.747105	0.0549985	10.1488
GCST90002042	CD45 on CD33br HLA DR+ CD14-	Cheese spread intake	Inverse variance weighted	5	0.47217	2.26254	0.83469	-3.9624	4.90674	1.60347	0.0190174	135.198
GCST90001514	HSC AC	Cheese spread intake	Inverse variance weighted	5	-0.396653	1.93865	0.837882	-4.1964	3.40309	0.672567	0.0150497	30.0569
GCST90001697	CD45RA- CD28- CD8br %T cell	Wholemeal pasta intake	Inverse variance weighted	6	-1.0501	5.26563	0.84193	-11.3707	9.27054	0.349902	1.15e-05	10620.5
GCST90002077	SSC-A on HLA DR+ NK	Cheese spread intake	Inverse variance weighted	5	0.330388	1.66233	0.842459	-2.92778	3.58856	1.39151	0.0535155	36.1819
GCST90001870	CD34 on HSC	Cheese spread intake	Inverse variance weighted	5	0.714724	3.63859	0.844274	-6.41691	7.84636	2.04362	0.0016337	2556.41
GCST90002011	CD64 on CD14+ CD16+ monocyte	Wholemeal pasta intake	Inverse variance weighted	6	0.305529	1.57367	0.846058	-2.77886	3.38992	1.35734	0.0621091	29.6636
GCST90002119	CD8 on CD28+ CD45RA+ CD8br	Wholemeal pasta intake	Inverse variance weighted	6	0.167325	1.20831	0.889862	-2.20095	2.5356	1.18214	0.110698	12.624
GCST90001695	CD45RA- CD28- CD8br AC	Wholemeal pasta intake	Inverse variance weighted	6	-14.0859	112.752	0.90058	-235.079	206.907	7.63e-07	8.06e-103	7.22e+89
GCST90002020	CD14 on CD33br HLA DR+ CD14dim	Wholemeal pasta intake	Inverse variance weighted	6	0.200211	1.62009	0.901648	-2.97516	3.37558	1.22166	0.0510391	29.2414
GCST90001720	BAFF-R on transitional	Wholemeal pasta intake	Inverse variance weighted	6	-0.129475	1.0735	0.904	-2.23354	1.97459	0.878557	0.107149	7.20365
GCST90001753	CD20 on IgD- CD24-	Wholemeal pasta intake	Inverse variance weighted	6	0.126738	1.05654	0.904518	-1.94407	2.19755	1.13512	0.14312	9.0029
GCST90001936	CD25 on CD4 Treg	Cheese spread intake	Inverse variance weighted	5	0.175898	1.53872	0.908988	-2.84	3.19179	1.19232	0.0584258	24.332
GCST90001924	CD127 on CD28+ CD4+	Cheese spread intake	Inverse variance weighted	5	-0.229881	2.54011	0.927889	-5.2085	4.74873	0.794628	0.00546989	115.438
GCST90001943	CD25 on activated & secreting Treg	Cheese spread intake	Inverse variance weighted	5	-0.140356	1.77271	0.936893	-3.61487	3.33415	0.869049	0.0269205	28.0547
GCST90002020	CD14 on CD33br HLA DR+ CD14dim	Cheese spread intake	Inverse variance weighted	5	0.133349	2.51954	0.957791	-4.80496	5.07166	1.14265	0.00818905	159.438
GCST90001850	CD3 on HLA DR+ CD8br	Wholemeal pasta intake	Inverse variance weighted	6	-0.00248007	1.13744	0.99826	-2.23186	2.2269	0.997523	0.107329	9.27106
46 antibodies
GCST90006897	Anti-Epstein-Barr virus IgG seropositivity	Cheese spread intake	Inverse variance weighted	5	-12.5443	4.25424	0.00319159	-20.8826	-4.20598	3.57e-06	8.53e-10	0.0149062
GCST90006929	Varicella zoster virus glycoproteins E and I antibody levels	Cheese spread intake	Inverse variance weighted	5	-0.811413	1.03613	0.433557	-2.84223	1.2194	0.44423	0.0582957	3.38516
GCST90006926	Toxoplasma gondii p22 antibody levels	Cheese spread intake	Inverse variance weighted	5	2.48761	3.2567	0.44496	-3.89553	8.87076	12.0325	0.0203326	7120.66
GCST90006929	Varicella zoster virus glycoproteins E and I antibody levels	Wholemeal pasta intake	Inverse variance weighted	6	0.88903	0.97884	0.363747	-1.0295	2.80756	2.43277	0.357187	16.5694
GCST90006926	Toxoplasma gondii p22 antibody levels	Wholemeal pasta intake	Inverse variance weighted	5	0.75612	2.18939	0.729826	-3.53508	5.04732	2.13	0.0291563	155.605
GCST90006897	Anti-Epstein-Barr virus IgG seropositivity	Wholemeal pasta intake	Inverse variance weighted	6	-1.15142	3.4976	0.742003	-8.00672	5.70389	0.316188	0.000333216	300.031
91 inflammatory factors
GCST90274773	T-cell surface glycoprotein CD5 levels	Cheese spread intake	Inverse variance weighted	5	-1.22342	0.723867	0.0910056	-2.6422	0.195359	0.294222	0.0712046	1.21575
GCST90274791	Fms-related tyrosine kinase 3 ligand levels	Cheese spread intake	Inverse variance weighted	5	-0.933384	0.909614	0.30483	-2.71623	0.84946	0.393221	0.0661237	2.33838
GCST90274836	Sulfotransferase 1A1 levels	Cheese spread intake	Inverse variance weighted	5	-0.790244	0.829744	0.340896	-2.41654	0.836053	0.453734	0.0892297	2.30724
GCST90274811	Interleukin-2 receptor subunit beta levels	Cheese spread intake	Inverse variance weighted	5	-0.728872	0.804433	0.364899	-2.30556	0.847817	0.482453	0.0997029	2.33455
GCST90274806	Interleukin-2 levels	Cheese spread intake	Inverse variance weighted	5	-0.626824	0.805095	0.436233	-2.20481	0.951163	0.534286	0.110271	2.58872
GCST90274771	Natural killer cell receptor 2B4 levels	Cheese spread intake	Inverse variance weighted	5	-0.379892	0.726435	0.601007	-1.80371	1.04392	0.683935	0.164688	2.84033
GCST90274843	TNF-related apoptosis-inducing ligand levels	Cheese spread intake	Inverse variance weighted	5	-0.311402	0.728988	0.669256	-1.74022	1.11741	0.73242	0.175482	3.05694
GCST90274804	interleukin-18 receptor 1 levels	Cheese spread intake	Inverse variance weighted	5	-0.293765	0.816128	0.718885	-1.89338	1.30585	0.745452	0.150563	3.69081
GCST90274816	Interleukin-7 levels	Cheese spread intake	Inverse variance weighted	5	0.295315	1.03334	0.775041	-1.73003	2.32066	1.34355	0.177279	10.1824
GCST90274816	Interleukin-7 levels	Wholemeal pasta intake	Inverse variance weighted	6	0.582126	0.623362	0.350382	-0.639664	1.80392	1.78984	0.52747	6.07338
GCST90274773	T-cell surface glycoprotein CD5 levels	Wholemeal pasta intake	Inverse variance weighted	6	0.497443	0.613541	0.417496	-0.705097	1.69998	1.64451	0.494061	5.47385
GCST90274791	Fms-related tyrosine kinase 3 ligand levels	Wholemeal pasta intake	Inverse variance weighted	6	0.471184	0.618907	0.446468	-0.741873	1.68424	1.60189	0.476221	5.38836
GCST90274811	Interleukin-2 receptor subunit beta levels	Wholemeal pasta intake	Inverse variance weighted	6	0.440818	0.690932	0.52347	-0.913409	1.79505	1.55398	0.401154	6.01975
GCST90274836	Sulfotransferase 1A1 levels	Wholemeal pasta intake	Inverse variance weighted	6	-0.441512	0.707436	0.532561	-1.82809	0.945063	0.643063	0.160721	2.57298
GCST90274843	TNF-related apoptosis-inducing ligand levels	Wholemeal pasta intake	Inverse variance weighted	6	0.364365	0.803108	0.650049	-1.20973	1.93846	1.4396	0.298279	6.94802
GCST90274804	interleukin-18 receptor 1 levels	Wholemeal pasta intake	Inverse variance weighted	6	0.19604	0.682044	0.773783	-1.14077	1.53285	1.21658	0.319574	4.63134
GCST90274806	Interleukin-2 levels	Wholemeal pasta intake	Inverse variance weighted	6	0.121728	0.761472	0.872992	-1.37076	1.61421	1.12945	0.253915	5.02393
GCST90274771	Natural killer cell receptor 2B4 levels	Wholemeal pasta intake	Inverse variance weighted	6	-0.06437	0.616443	0.916835	-1.2726	1.14386	0.937658	0.280103	3.13885

## Sheet: Table S8
exposure	Metabolite	outcome	Mediated effect	Mediated proportion	pvalue
Cheese spread intake	Anti-Epstein-Barr virus IgG seropositivity	ASD	0.29(-104, 105)	12.9%(-4630%, 4650%)	0.995658
Cheese spread intake	CD45 on HLA DR+ T cell	ASD	0.23(-12.9, 13.4)	10.2%(-572%, 593%)	0.97258

## Sheet: Table S9
exposureID	exposure	pval.exposure	se.exposure	chr.exposure	beta.exposure	pos.exposure	samplesize.exposure	id.exposure	SNP	effect_allele.exposure	other_allele.exposure	eaf.exposure	mr_keep.exposure	pval_origin.exposure	data_source.exposure	R2	F
ukb-b-1004	Added milk to espresso	1.3e-07	0.0037696	1	0.0198803	247043604	64949	ukb-b-1004	rs141097043	A	C	0.012414	TRUE	reported	igd	0.000428052	27.8126
ukb-b-1004	Added milk to espresso	1.1e-08	0.00241097	2	0.013767	127847736	64949	ukb-b-1004	rs35589443	C	A	0.029631	TRUE	reported	igd	0.00050177	32.6048
ukb-b-1004	Added milk to espresso	5.9e-07	0.00254547	4	0.0127151	8000664	64949	ukb-b-1004	rs76700984	A	G	0.027994	TRUE	reported	igd	0.000384029	24.9511
ukb-b-1004	Added milk to espresso	8.7e-07	0.00233077	5	0.0114629	39349825	64949	ukb-b-1004	rs835207	G	T	0.031871	TRUE	reported	igd	0.000372268	24.1867
ukb-b-1004	Added milk to espresso	3.5e-07	0.00290427	5	0.0147887	168443821	64949	ukb-b-1004	rs7710390	A	C	0.020907	TRUE	reported	igd	0.000399062	25.9282
ukb-b-1004	Added milk to espresso	3.2e-09	0.00518651	6	0.0307116	112641604	64949	ukb-b-1004	rs145000274	A	G	0.006623	TRUE	reported	igd	0.00053957	35.0624
ukb-b-1004	Added milk to espresso	4.4e-07	0.00392246	7	0.0198061	37436702	64949	ukb-b-1004	rs73116797	A	C	0.01199	TRUE	reported	igd	0.000392408	25.4957
ukb-b-1004	Added milk to espresso	1.8e-08	0.00521927	8	0.0294029	59121498	64949	ukb-b-1004	rs185902152	T	C	0.006652	TRUE	reported	igd	0.000488401	31.7357
ukb-b-1004	Added milk to espresso	5e-07	0.00181277	10	0.00910842	103496529	64949	ukb-b-1004	rs7094639	A	G	0.055055	TRUE	reported	igd	0.000388561	25.2457
ukb-b-1004	Added milk to espresso	5.8e-07	0.00161667	15	0.00807999	78484977	64949	ukb-b-1004	rs28461704	G	A	0.069951	TRUE	reported	igd	0.00038445	24.9785
ukb-b-1004	Added milk to espresso	1.2e-07	0.000988228	16	0.00523235	81313609	64949	ukb-b-1004	rs9931718	C	T	0.221977	TRUE	reported	igd	0.000431439	28.0328
ukb-b-1004	Added milk to espresso	2.9e-07	0.00252292	18	0.0129449	76900705	64949	ukb-b-1004	rs71364799	G	T	0.03002	TRUE	reported	igd	0.000405174	26.3255
ukb-b-5332	Added milk to filtered coffee	2.2e-08	0.0138307	1	0.0773828	229810034	64949	ukb-b-5332	rs72753732	G	C	0.019909	TRUE	reported	igd	0.000481747	31.3031
ukb-b-5332	Added milk to filtered coffee	8.6e-07	0.0190477	1	0.0937581	20423994	64949	ukb-b-5332	rs192699024	C	T	0.011237	TRUE	reported	igd	0.000372905	24.2281
ukb-b-5332	Added milk to filtered coffee	9.2e-07	0.0154429	3	0.0757856	142401422	64949	ukb-b-5332	rs183230413	A	G	0.015283	TRUE	reported	igd	0.000370666	24.0825
ukb-b-5332	Added milk to filtered coffee	9e-07	0.0123489	10	0.0606695	127324953	64949	ukb-b-5332	rs183637350	A	T	0.030236	TRUE	reported	igd	0.000371493	24.1363
ukb-b-5332	Added milk to filtered coffee	3.7e-07	0.00935254	11	0.0475249	129911847	64949	ukb-b-5332	rs112914324	T	G	0.042625	TRUE	reported	igd	0.000397409	25.8208
ukb-b-5332	Added milk to filtered coffee	3.6e-08	0.0168717	17	0.0929932	65355645	64949	ukb-b-5332	rs147912937	T	C	0.012957	TRUE	reported	igd	0.00046753	30.3788
ukb-b-5332	Added milk to filtered coffee	8.8e-07	0.0045614	18	-0.022426	22683541	64949	ukb-b-5332	rs4129316	G	T	0.225723	TRUE	reported	igd	0.000372026	24.171
ukb-b-4051	Added milk to instant coffee	8.1e-07	0.0139184	3	0.0686673	87537345	64949	ukb-b-4051	rs111614603	C	A	0.041815	TRUE	reported	igd	0.000374616	24.3393
ukb-b-4051	Added milk to instant coffee	4.8e-07	0.00550632	3	-0.0277149	195501149	64949	ukb-b-4051	rs2259292	T	C	0.566675	TRUE	reported	igd	0.000389908	25.3332
ukb-b-4051	Added milk to instant coffee	1.5e-07	0.00545228	5	0.0286075	165080425	64949	ukb-b-4051	rs1833504	A	G	0.518659	TRUE	reported	igd	0.000423689	27.529
ukb-b-4051	Added milk to instant coffee	9.9e-07	0.0119419	11	0.0584349	99242715	64949	ukb-b-4051	rs77029246	C	G	0.055907	TRUE	reported	igd	0.000368524	23.9433
ukb-b-4051	Added milk to instant coffee	8.2e-07	0.0126344	17	0.0622973	74796420	64949	ukb-b-4051	rs7214821	C	T	0.0485	TRUE	reported	igd	0.000374192	24.3117
ukb-b-4051	Added milk to instant coffee	7.5e-07	0.00638166	18	-0.0315814	67165285	64949	ukb-b-4051	rs34731608	T	C	0.241758	TRUE	reported	igd	0.000376929	24.4896
ukb-b-11491	Added milk to rooibos tea	6.4e-07	0.00662146	1	0.0329656	80745695	64949	ukb-b-11491	rs6680992	G	A	0.013458	TRUE	reported	igd	0.000381484	24.7857
ukb-b-11491	Added milk to rooibos tea	1.4e-07	0.00750006	3	0.0395125	15913856	64949	ukb-b-11491	rs76109112	G	T	0.010465	TRUE	reported	igd	0.000427151	27.754
ukb-b-11491	Added milk to rooibos tea	2.8e-07	0.00452802	8	-0.0232452	114950424	64949	ukb-b-11491	rs1118989	C	A	0.972011	TRUE	reported	igd	0.000405603	26.3534
ukb-b-11491	Added milk to rooibos tea	8.6e-07	0.00795846	9	0.0391625	88012716	64949	ukb-b-11491	rs150227045	A	G	0.01038	TRUE	reported	igd	0.000372691	24.2142
ukb-b-11491	Added milk to rooibos tea	3e-08	0.00570836	10	0.0316298	93045663	64949	ukb-b-11491	rs146237263	T	C	0.019261	TRUE	reported	igd	0.00047249	30.7013
ukb-b-11491	Added milk to rooibos tea	5.5e-07	0.00812216	14	0.040686	59357775	64949	ukb-b-11491	rs144504584	A	G	0.008975	TRUE	reported	igd	0.000386195	25.0919
ukb-b-11491	Added milk to rooibos tea	8.2e-08	0.00204021	15	-0.0109417	36596729	64949	ukb-b-11491	rs72719240	C	T	0.168866	TRUE	reported	igd	0.000442645	28.7612
ukb-b-11491	Added milk to rooibos tea	7.1e-07	0.00216513	16	-0.0107379	82906542	64949	ukb-b-11491	rs4513093	G	A	0.859737	TRUE	reported	igd	0.000378559	24.5956
ukb-b-5209	Added milk to standard tea	1.1e-08	0.00621064	2	0.035504	240042369	64949	ukb-b-5209	rs3791436	C	T	0.758062	TRUE	reported	igd	0.000502911	32.679
ukb-b-5209	Added milk to standard tea	3e-07	0.00553015	3	-0.0283167	7691002	64949	ukb-b-5209	rs57163864	C	T	0.648707	TRUE	reported	igd	0.000403519	26.2179
ukb-b-5209	Added milk to standard tea	6.5e-07	0.00540279	5	0.0268797	164481641	64949	ukb-b-5209	rs4426938	A	T	0.613297	TRUE	reported	igd	0.000380956	24.7514
ukb-b-5209	Added milk to standard tea	2.3e-07	0.00573348	12	-0.0296665	109268216	64949	ukb-b-5209	rs7977667	A	C	0.345287	TRUE	reported	igd	0.000412045	26.7721
ukb-b-5209	Added milk to standard tea	5.9e-07	0.0059926	21	0.0299299	37872250	64949	ukb-b-5209	rs7276934	A	G	0.67683	TRUE	reported	igd	0.00038392	24.944
ukb-b-10923	Alcohol consumed	1.3e-07	0.00275406	2	0.0145198	185213344	64949	ukb-b-10923	rs1378675	G	A	0.538372	TRUE	reported	igd	0.000427776	27.7946
ukb-b-10923	Alcohol consumed	8.3e-07	0.00465234	4	0.0229302	100289405	64949	ukb-b-10923	rs62305763	T	C	0.100373	TRUE	reported	igd	0.000373885	24.2918
ukb-b-10923	Alcohol consumed	1.4e-15	0.00809691	4	0.064686	100239319	64949	ukb-b-10923	rs1229984	C	T	0.970816	TRUE	reported	igd	0.000981709	63.8217
ukb-b-4070	Apple intake	1.6e-07	0.00901548	1	0.0472787	72740073	64949	ukb-b-4070	rs12127789	T	G	0.121124	TRUE	reported	igd	0.00042325	27.5005
ukb-b-4070	Apple intake	1.7e-07	0.00590119	3	-0.030842	65604869	64949	ukb-b-4070	rs2030733	C	T	0.447871	TRUE	reported	igd	0.000420388	27.3145
ukb-b-4070	Apple intake	6.4e-07	0.00615138	4	0.0306316	106897695	64949	ukb-b-4070	rs28373108	A	G	0.350855	TRUE	reported	igd	0.000381642	24.796
ukb-b-4070	Apple intake	1.5e-07	0.00660709	4	0.0346773	57885174	64949	ukb-b-4070	rs1401190	C	T	0.266806	TRUE	reported	igd	0.000423949	27.5459
ukb-b-4070	Apple intake	2.2e-07	0.0210667	5	0.109134	178145550	64949	ukb-b-4070	rs116587918	C	T	0.019878	TRUE	reported	igd	0.000413024	26.8358
ukb-b-4414	Bacon intake	3.2e-08	0.0135621	1	0.0750249	181798877	64949	ukb-b-4414	rs143523506	G	T	0.027287	TRUE	reported	igd	0.000470956	30.6016
ukb-b-4414	Bacon intake	7.4e-07	0.0101187	6	0.0501025	147125077	64949	ukb-b-4414	rs116340177	G	T	0.047468	TRUE	reported	igd	0.00037734	24.5164
ukb-b-4414	Bacon intake	3.8e-07	0.0200393	6	0.101819	136980042	64949	ukb-b-4414	rs117334069	T	C	0.013814	TRUE	reported	igd	0.000397326	25.8154
ukb-b-4414	Bacon intake	9.5e-09	0.0134062	7	0.0769557	125406799	64949	ukb-b-4414	rs74871396	G	T	0.026505	TRUE	reported	igd	0.000507081	32.9501
ukb-b-4414	Bacon intake	2.2e-08	0.00434391	11	-0.0243051	134821821	64949	ukb-b-4414	rs6590783	G	A	0.448161	TRUE	reported	igd	0.000481783	31.3054
ukb-b-4414	Bacon intake	7.2e-07	0.00596484	15	-0.029559	60567834	64949	ukb-b-4414	rs66799945	A	G	0.154532	TRUE	reported	igd	0.000377959	24.5566
ukb-b-4058	Baked bean intake	6.3e-07	0.00965373	1	-0.0480866	162333181	64949	ukb-b-4058	rs114412661	T	C	0.052218	TRUE	reported	igd	0.000381873	24.811
ukb-b-4058	Baked bean intake	3.4e-07	0.0255429	2	0.130214	110436037	64949	ukb-b-4058	rs148676637	A	G	0.007554	TRUE	reported	igd	0.000399971	25.9873
ukb-b-4058	Baked bean intake	7.7e-08	0.015322	7	0.0823341	106136407	64949	ukb-b-4058	rs149368221	G	C	0.020725	TRUE	reported	igd	0.000444389	28.8745
ukb-b-4058	Baked bean intake	5.6e-07	0.0159248	19	0.0796936	40984993	64949	ukb-b-4058	rs10418691	G	C	0.018724	TRUE	reported	igd	0.000385442	25.043
ukb-b-4058	Baked bean intake	9.5e-07	0.0142719	19	-0.0699478	23859762	64949	ukb-b-4058	rs4609980	A	G	0.977649	TRUE	reported	igd	0.000369702	24.0199
ukb-b-5362	Banana intake	9e-07	0.00701006	1	-0.0344345	111834306	64949	ukb-b-5362	rs12144594	A	T	0.235174	TRUE	reported	igd	0.000371373	24.1285
ukb-b-5362	Banana intake	6e-07	0.0142514	2	0.0711448	189711141	64949	ukb-b-5362	rs75999182	G	A	0.045656	TRUE	reported	igd	0.000383559	24.9206
ukb-b-5362	Banana intake	3.2e-07	0.00746298	3	0.0381376	38646423	64949	ukb-b-5362	rs7428779	T	C	0.196248	TRUE	reported	igd	0.000401916	26.1137
ukb-b-5362	Banana intake	3e-08	0.0149482	3	0.0828553	103550164	64949	ukb-b-5362	rs73164291	T	A	0.043294	TRUE	reported	igd	0.000472808	30.722
ukb-b-5362	Banana intake	4.2e-09	0.00596069	8	0.0350173	11517977	64949	ukb-b-5362	rs4841580	C	T	0.43695	TRUE	reported	igd	0.000531091	34.5111
ukb-b-5362	Banana intake	5.2e-07	0.0152381	18	-0.0764575	6655409	64949	ukb-b-5362	rs79265768	T	A	0.048613	TRUE	reported	igd	0.00038747	25.1748
ukb-b-3193	Bap intake	5.3e-07	0.01701	1	0.0852832	18862674	64949	ukb-b-3193	rs143113646	A	T	0.006066	TRUE	reported	igd	0.000386881	25.1365
ukb-b-3193	Bap intake	2.3e-07	0.00843079	4	0.0435842	108389959	64949	ukb-b-3193	rs111339102	T	C	0.022899	TRUE	reported	igd	0.000411311	26.7244
ukb-b-3193	Bap intake	6e-08	0.00357556	5	0.019377	97414685	64949	ukb-b-3193	rs11738282	G	C	0.144128	TRUE	reported	igd	0.000451977	29.3678
ukb-b-3193	Bap intake	4.1e-07	0.00507758	6	0.0257176	107321080	64949	ukb-b-3193	rs55770729	G	T	0.06726	TRUE	reported	igd	0.000394824	25.6528
ukb-b-3193	Bap intake	5.1e-07	0.014358	12	0.0720995	115053530	64949	ukb-b-3193	rs146773411	A	G	0.008049	TRUE	reported	igd	0.000388093	25.2152
ukb-b-3193	Bap intake	9e-08	0.00283984	13	0.0151825	25675970	64949	ukb-b-3193	rs9581261	T	C	0.267296	TRUE	reported	igd	0.000439881	28.5815
ukb-b-3193	Bap intake	7.3e-07	0.00752333	14	0.0372616	96279639	64949	ukb-b-3193	rs78063785	T	C	0.02879	TRUE	reported	igd	0.000377543	24.5295
ukb-b-3193	Bap intake	6.9e-07	0.00271423	17	-0.0134748	64890122	64949	ukb-b-3193	rs874369	A	G	0.329639	TRUE	reported	igd	0.000379327	24.6455
ukb-b-3193	Bap intake	8e-07	0.0128632	20	0.0634821	32524307	64949	ukb-b-3193	rs7271014	A	G	0.010757	TRUE	reported	igd	0.00037486	24.3552
ukb-b-4961	Beer/cider intake	9.4e-07	0.00765528	2	0.0375326	27731212	64949	ukb-b-4961	rs3817588	C	T	0.193605	TRUE	reported	igd	0.000369966	24.0371
ukb-b-4961	Beer/cider intake	7.1e-10	0.0176562	4	0.108821	100239319	64949	ukb-b-4961	rs1229984	C	T	0.970816	TRUE	reported	igd	0.000584527	37.9855
ukb-b-4961	Beer/cider intake	4e-07	0.0125599	5	-0.0636448	165938991	64949	ukb-b-4961	rs1450627	T	G	0.938593	TRUE	reported	igd	0.000395193	25.6768
ukb-b-4961	Beer/cider intake	8.2e-07	0.0157794	6	0.0777933	62792379	64949	ukb-b-4961	rs12191420	A	G	0.037745	TRUE	reported	igd	0.000374083	24.3047
ukb-b-4961	Beer/cider intake	2.3e-07	0.0128201	9	0.06633	87643179	64949	ukb-b-4961	rs62565255	T	C	0.058138	TRUE	reported	igd	0.000411989	26.7685
ukb-b-4961	Beer/cider intake	3.4e-08	0.0121449	12	0.0670129	20413592	64949	ukb-b-4961	rs184257876	T	C	0.071721	TRUE	reported	igd	0.000468547	30.445
ukb-b-4961	Beer/cider intake	9.7e-07	0.0116421	19	0.0570262	17951752	64949	ukb-b-4961	rs3212737	C	G	0.074089	TRUE	reported	igd	0.000369278	23.9924
ukb-b-8887	Berry intake	1.8e-07	0.0204009	4	0.106483	58512618	64949	ukb-b-8887	rs74512738	C	T	0.012048	TRUE	reported	igd	0.000419283	27.2426
ukb-b-8887	Berry intake	9.7e-07	0.00512529	12	0.0251004	24251194	64949	ukb-b-8887	rs1498885	G	A	0.745433	TRUE	reported	igd	0.00036914	23.9834
ukb-b-8887	Berry intake	9.5e-07	0.0126632	17	-0.0620647	37800542	64949	ukb-b-8887	rs78192709	C	G	0.03345	TRUE	reported	igd	0.000369717	24.0209
ukb-b-8887	Berry intake	2.2e-07	0.00551047	20	0.0285395	54775903	64949	ukb-b-8887	rs6064351	G	A	0.212723	TRUE	reported	igd	0.000412823	26.8227
ukb-b-7429	Blue cheese intake	5e-08	0.00658799	2	0.0359212	231792669	64949	ukb-b-7429	rs114872780	T	C	0.013197	TRUE	reported	igd	0.000457535	29.7291
ukb-b-7429	Blue cheese intake	4.4e-07	0.00645242	8	0.0325797	81987196	64949	ukb-b-7429	rs138371361	T	G	0.015443	TRUE	reported	igd	0.000392379	25.4939
ukb-b-7429	Blue cheese intake	6.2e-07	0.00641493	8	0.0319768	57030522	64949	ukb-b-7429	rs142856921	A	G	0.015014	TRUE	reported	igd	0.000382426	24.8469
ukb-b-7429	Blue cheese intake	8.2e-07	0.00494972	13	0.0244067	75249051	64949	ukb-b-7429	rs79603758	T	C	0.023393	TRUE	reported	igd	0.000374216	24.3133
ukb-b-7429	Blue cheese intake	6.6e-07	0.00219716	15	0.0109259	34722632	64949	ukb-b-7429	rs168389	C	T	0.850383	TRUE	reported	igd	0.000380586	24.7274
ukb-b-7429	Blue cheese intake	2.1e-07	0.00542059	16	0.0281561	21727915	64949	ukb-b-7429	rs78387684	T	C	0.019046	TRUE	reported	igd	0.00041524	26.9798
ukb-b-7429	Blue cheese intake	2.4e-07	0.00166053	17	-0.00858349	75312137	64949	ukb-b-7429	rs34065485	A	G	0.282183	TRUE	reported	igd	0.000411229	26.719
ukb-b-7429	Blue cheese intake	7.8e-07	0.00766765	19	0.0378771	43794143	64949	ukb-b-7429	rs182674396	T	G	0.011028	TRUE	reported	igd	0.000375572	24.4014
ukb-b-7429	Blue cheese intake	3e-07	0.00498079	22	0.0255098	43143236	64949	ukb-b-7429	rs187716036	T	C	0.022988	TRUE	reported	igd	0.00040371	26.2304
ukb-b-5753	Breaded fish intake	2.4e-07	0.00996156	1	0.0514903	162758606	64949	ukb-b-5753	rs116543936	A	G	0.009831	TRUE	reported	igd	0.000411192	26.7167
ukb-b-5753	Breaded fish intake	5.9e-07	0.00585173	2	0.0292267	138931349	64949	ukb-b-5753	rs12613033	T	A	0.029072	TRUE	reported	igd	0.00038393	24.9447
ukb-b-5753	Breaded fish intake	2.1e-08	0.00553325	6	0.0309858	25014120	64949	ukb-b-5753	rs9467377	A	G	0.032684	TRUE	reported	igd	0.000482595	31.3582
ukb-b-5753	Breaded fish intake	5.7e-07	0.0020016	10	-0.0100126	1593891	64949	ukb-b-5753	rs4880869	G	A	0.59027	TRUE	reported	igd	0.000385123	25.0222
ukb-b-5753	Breaded fish intake	4.8e-07	0.00762676	14	0.0383803	85191696	64949	ukb-b-5753	rs117862685	G	C	0.01777	TRUE	reported	igd	0.000389758	25.3235
ukb-b-5753	Breaded fish intake	2.6e-07	0.00969751	14	0.0499128	95185593	64949	ukb-b-5753	rs117267390	A	G	0.010731	TRUE	reported	igd	0.000407712	26.4905
ukb-b-1004	Added milk to espresso	1.3e-07	0.0037696	1	0.0198803	247043604	64949	ukb-b-1004	rs141097043	A	C	0.012414	TRUE	reported	igd	0.000428052	27.8126
ukb-b-1004	Added milk to espresso	1.1e-08	0.00241097	2	0.013767	127847736	64949	ukb-b-1004	rs35589443	C	A	0.029631	TRUE	reported	igd	0.00050177	32.6048
ukb-b-1004	Added milk to espresso	5.9e-07	0.00254547	4	0.0127151	8000664	64949	ukb-b-1004	rs76700984	A	G	0.027994	TRUE	reported	igd	0.000384029	24.9511
ukb-b-1004	Added milk to espresso	8.7e-07	0.00233077	5	0.0114629	39349825	64949	ukb-b-1004	rs835207	G	T	0.031871	TRUE	reported	igd	0.000372268	24.1867
ukb-b-1004	Added milk to espresso	3.5e-07	0.00290427	5	0.0147887	168443821	64949	ukb-b-1004	rs7710390	A	C	0.020907	TRUE	reported	igd	0.000399062	25.9282
ukb-b-1004	Added milk to espresso	3.2e-09	0.00518651	6	0.0307116	112641604	64949	ukb-b-1004	rs145000274	A	G	0.006623	TRUE	reported	igd	0.00053957	35.0624
ukb-b-1004	Added milk to espresso	4.4e-07	0.00392246	7	0.0198061	37436702	64949	ukb-b-1004	rs73116797	A	C	0.01199	TRUE	reported	igd	0.000392408	25.4957
ukb-b-1004	Added milk to espresso	1.8e-08	0.00521927	8	0.0294029	59121498	64949	ukb-b-1004	rs185902152	T	C	0.006652	TRUE	reported	igd	0.000488401	31.7357
ukb-b-1004	Added milk to espresso	5e-07	0.00181277	10	0.00910842	103496529	64949	ukb-b-1004	rs7094639	A	G	0.055055	TRUE	reported	igd	0.000388561	25.2457
ukb-b-1004	Added milk to espresso	5.8e-07	0.00161667	15	0.00807999	78484977	64949	ukb-b-1004	rs28461704	G	A	0.069951	TRUE	reported	igd	0.00038445	24.9785
ukb-b-1004	Added milk to espresso	1.2e-07	0.000988228	16	0.00523235	81313609	64949	ukb-b-1004	rs9931718	C	T	0.221977	TRUE	reported	igd	0.000431439	28.0328
ukb-b-1004	Added milk to espresso	2.9e-07	0.00252292	18	0.0129449	76900705	64949	ukb-b-1004	rs71364799	G	T	0.03002	TRUE	reported	igd	0.000405174	26.3255
ukb-b-5332	Added milk to filtered coffee	2.2e-08	0.0138307	1	0.0773828	229810034	64949	ukb-b-5332	rs72753732	G	C	0.019909	TRUE	reported	igd	0.000481747	31.3031
ukb-b-5332	Added milk to filtered coffee	8.6e-07	0.0190477	1	0.0937581	20423994	64949	ukb-b-5332	rs192699024	C	T	0.011237	TRUE	reported	igd	0.000372905	24.2281
ukb-b-5332	Added milk to filtered coffee	9.2e-07	0.0154429	3	0.0757856	142401422	64949	ukb-b-5332	rs183230413	A	G	0.015283	TRUE	reported	igd	0.000370666	24.0825
ukb-b-5332	Added milk to filtered coffee	9e-07	0.0123489	10	0.0606695	127324953	64949	ukb-b-5332	rs183637350	A	T	0.030236	TRUE	reported	igd	0.000371493	24.1363
ukb-b-5332	Added milk to filtered coffee	3.7e-07	0.00935254	11	0.0475249	129911847	64949	ukb-b-5332	rs112914324	T	G	0.042625	TRUE	reported	igd	0.000397409	25.8208
ukb-b-5332	Added milk to filtered coffee	3.6e-08	0.0168717	17	0.0929932	65355645	64949	ukb-b-5332	rs147912937	T	C	0.012957	TRUE	reported	igd	0.00046753	30.3788
ukb-b-5332	Added milk to filtered coffee	8.8e-07	0.0045614	18	-0.022426	22683541	64949	ukb-b-5332	rs4129316	G	T	0.225723	TRUE	reported	igd	0.000372026	24.171
ukb-b-4051	Added milk to instant coffee	8.1e-07	0.0139184	3	0.0686673	87537345	64949	ukb-b-4051	rs111614603	C	A	0.041815	TRUE	reported	igd	0.000374616	24.3393
ukb-b-4051	Added milk to instant coffee	4.8e-07	0.00550632	3	-0.0277149	195501149	64949	ukb-b-4051	rs2259292	T	C	0.566675	TRUE	reported	igd	0.000389908	25.3332
ukb-b-4051	Added milk to instant coffee	1.5e-07	0.00545228	5	0.0286075	165080425	64949	ukb-b-4051	rs1833504	A	G	0.518659	TRUE	reported	igd	0.000423689	27.529
ukb-b-4051	Added milk to instant coffee	9.9e-07	0.0119419	11	0.0584349	99242715	64949	ukb-b-4051	rs77029246	C	G	0.055907	TRUE	reported	igd	0.000368524	23.9433
ukb-b-4051	Added milk to instant coffee	8.2e-07	0.0126344	17	0.0622973	74796420	64949	ukb-b-4051	rs7214821	C	T	0.0485	TRUE	reported	igd	0.000374192	24.3117
ukb-b-4051	Added milk to instant coffee	7.5e-07	0.00638166	18	-0.0315814	67165285	64949	ukb-b-4051	rs34731608	T	C	0.241758	TRUE	reported	igd	0.000376929	24.4896
ukb-b-11491	Added milk to rooibos tea	6.4e-07	0.00662146	1	0.0329656	80745695	64949	ukb-b-11491	rs6680992	G	A	0.013458	TRUE	reported	igd	0.000381484	24.7857
ukb-b-11491	Added milk to rooibos tea	1.4e-07	0.00750006	3	0.0395125	15913856	64949	ukb-b-11491	rs76109112	G	T	0.010465	TRUE	reported	igd	0.000427151	27.754
ukb-b-11491	Added milk to rooibos tea	2.8e-07	0.00452802	8	-0.0232452	114950424	64949	ukb-b-11491	rs1118989	C	A	0.972011	TRUE	reported	igd	0.000405603	26.3534
ukb-b-11491	Added milk to rooibos tea	8.6e-07	0.00795846	9	0.0391625	88012716	64949	ukb-b-11491	rs150227045	A	G	0.01038	TRUE	reported	igd	0.000372691	24.2142
ukb-b-11491	Added milk to rooibos tea	3e-08	0.00570836	10	0.0316298	93045663	64949	ukb-b-11491	rs146237263	T	C	0.019261	TRUE	reported	igd	0.00047249	30.7013
ukb-b-11491	Added milk to rooibos tea	5.5e-07	0.00812216	14	0.040686	59357775	64949	ukb-b-11491	rs144504584	A	G	0.008975	TRUE	reported	igd	0.000386195	25.0919
ukb-b-11491	Added milk to rooibos tea	8.2e-08	0.00204021	15	-0.0109417	36596729	64949	ukb-b-11491	rs72719240	C	T	0.168866	TRUE	reported	igd	0.000442645	28.7612
ukb-b-11491	Added milk to rooibos tea	7.1e-07	0.00216513	16	-0.0107379	82906542	64949	ukb-b-11491	rs4513093	G	A	0.859737	TRUE	reported	igd	0.000378559	24.5956
ukb-b-5209	Added milk to standard tea	1.1e-08	0.00621064	2	0.035504	240042369	64949	ukb-b-5209	rs3791436	C	T	0.758062	TRUE	reported	igd	0.000502911	32.679
ukb-b-5209	Added milk to standard tea	3e-07	0.00553015	3	-0.0283167	7691002	64949	ukb-b-5209	rs57163864	C	T	0.648707	TRUE	reported	igd	0.000403519	26.2179
ukb-b-5209	Added milk to standard tea	6.5e-07	0.00540279	5	0.0268797	164481641	64949	ukb-b-5209	rs4426938	A	T	0.613297	TRUE	reported	igd	0.000380956	24.7514
ukb-b-5209	Added milk to standard tea	2.3e-07	0.00573348	12	-0.0296665	109268216	64949	ukb-b-5209	rs7977667	A	C	0.345287	TRUE	reported	igd	0.000412045	26.7721
ukb-b-5209	Added milk to standard tea	5.9e-07	0.0059926	21	0.0299299	37872250	64949	ukb-b-5209	rs7276934	A	G	0.67683	TRUE	reported	igd	0.00038392	24.944
ukb-b-10923	Alcohol consumed	1.3e-07	0.00275406	2	0.0145198	185213344	64949	ukb-b-10923	rs1378675	G	A	0.538372	TRUE	reported	igd	0.000427776	27.7946
ukb-b-10923	Alcohol consumed	8.3e-07	0.00465234	4	0.0229302	100289405	64949	ukb-b-10923	rs62305763	T	C	0.100373	TRUE	reported	igd	0.000373885	24.2918
ukb-b-10923	Alcohol consumed	1.4e-15	0.00809691	4	0.064686	100239319	64949	ukb-b-10923	rs1229984	C	T	0.970816	TRUE	reported	igd	0.000981709	63.8217
ukb-b-4070	Apple intake	1.6e-07	0.00901548	1	0.0472787	72740073	64949	ukb-b-4070	rs12127789	T	G	0.121124	TRUE	reported	igd	0.00042325	27.5005
ukb-b-4070	Apple intake	1.7e-07	0.00590119	3	-0.030842	65604869	64949	ukb-b-4070	rs2030733	C	T	0.447871	TRUE	reported	igd	0.000420388	27.3145
ukb-b-4070	Apple intake	6.4e-07	0.00615138	4	0.0306316	106897695	64949	ukb-b-4070	rs28373108	A	G	0.350855	TRUE	reported	igd	0.000381642	24.796
ukb-b-4070	Apple intake	1.5e-07	0.00660709	4	0.0346773	57885174	64949	ukb-b-4070	rs1401190	C	T	0.266806	TRUE	reported	igd	0.000423949	27.5459
ukb-b-4070	Apple intake	2.2e-07	0.0210667	5	0.109134	178145550	64949	ukb-b-4070	rs116587918	C	T	0.019878	TRUE	reported	igd	0.000413024	26.8358
ukb-b-4414	Bacon intake	3.2e-08	0.0135621	1	0.0750249	181798877	64949	ukb-b-4414	rs143523506	G	T	0.027287	TRUE	reported	igd	0.000470956	30.6016
ukb-b-4414	Bacon intake	7.4e-07	0.0101187	6	0.0501025	147125077	64949	ukb-b-4414	rs116340177	G	T	0.047468	TRUE	reported	igd	0.00037734	24.5164
ukb-b-4414	Bacon intake	3.8e-07	0.0200393	6	0.101819	136980042	64949	ukb-b-4414	rs117334069	T	C	0.013814	TRUE	reported	igd	0.000397326	25.8154
ukb-b-4414	Bacon intake	9.5e-09	0.0134062	7	0.0769557	125406799	64949	ukb-b-4414	rs74871396	G	T	0.026505	TRUE	reported	igd	0.000507081	32.9501
ukb-b-4414	Bacon intake	2.2e-08	0.00434391	11	-0.0243051	134821821	64949	ukb-b-4414	rs6590783	G	A	0.448161	TRUE	reported	igd	0.000481783	31.3054
ukb-b-4414	Bacon intake	7.2e-07	0.00596484	15	-0.029559	60567834	64949	ukb-b-4414	rs66799945	A	G	0.154532	TRUE	reported	igd	0.000377959	24.5566
ukb-b-4058	Baked bean intake	6.3e-07	0.00965373	1	-0.0480866	162333181	64949	ukb-b-4058	rs114412661	T	C	0.052218	TRUE	reported	igd	0.000381873	24.811
ukb-b-4058	Baked bean intake	3.4e-07	0.0255429	2	0.130214	110436037	64949	ukb-b-4058	rs148676637	A	G	0.007554	TRUE	reported	igd	0.000399971	25.9873
ukb-b-4058	Baked bean intake	7.7e-08	0.015322	7	0.0823341	106136407	64949	ukb-b-4058	rs149368221	G	C	0.020725	TRUE	reported	igd	0.000444389	28.8745
ukb-b-4058	Baked bean intake	5.6e-07	0.0159248	19	0.0796936	40984993	64949	ukb-b-4058	rs10418691	G	C	0.018724	TRUE	reported	igd	0.000385442	25.043
[truncated: 1,482 more rows]
